# Supplementary material for: Inhibition of [FeFe]-hydrogenase by formaldehyde: proposed mechanism and reactivity of FeFe alkyl complexes
Source: Chem Sci. 2021 Nov 16;12(47):15673–81. doi: 10.1039/d1sc05803g (PMC8653999; doi:10.1039/d1sc05803g)
Supplement: SC-012-D1SC05803G-s002 [file SC-012-D1SC05803G-s002.cif]

# Electronic Supplementary Material (ESI) for Chemical Science.
# This journal is © The Royal Society of Chemistry 2021

####################################################################### 
# 
# This file contains crystal structure data downloaded from the 
# Cambridge Structural Database (CSD) hosted by the Cambridge 
# Crystallographic Data Centre (CCDC).
# 
# Full information about CCDC data access policies and citation 
# guidelines are available at http://www.ccdc.cam.ac.uk/access/V1 
# 
# Audit and citation data items may have been added by the CCDC. 
# Please retain this information to preserve the provenance of 
# this file and to allow appropriate attribution of the data. 
# 
#######################################################################

data_ed04Ls
_database_code_depnum_ccdc_archive 'CCDC 2104104'
loop_
_audit_author_name
_audit_author_address
'Toby Woods'
;University of Illinois
United States of America
;
_audit_update_record             
;
2021-08-18 deposited with the CCDC.	2021-11-16 downloaded from the CCDC.
;

_audit_creation_method           SHELXL-2018/3

_shelx_SHELXL_version_number     2018/3
_chemical_name_systematic        
; 
? 
;

_chemical_name_common            ?
_chemical_melting_point          ?
_chemical_formula_moiety         
; 
C12 H24 Fe2 N O4 P2 S2, B F4, 0.66667(C H2 Cl2) 
;
_chemical_formula_sum            'C12.67 H25.33 B Cl1.33 F4 Fe2 N O4 P2 S2'
_chemical_formula_structural     ?
_chemical_formula_weight         627.51

_chemical_absolute_configuration ?
_chemical_formula_iupac          ?
_chemical_formula_analytical     ?
_chemical_compound_source        ?

loop_
_atom_type_symbol
_atom_type_description
_atom_type_scat_dispersion_real
_atom_type_scat_dispersion_imag
_atom_type_scat_source
C C 0.0033 0.0016 'International Tables Vol C Tables 4.2.6.8 and 6.1.1.4'
H H 0.0000 0.0000 'International Tables Vol C Tables 4.2.6.8 and 6.1.1.4'
B B 0.0013 0.0007 'International Tables Vol C Tables 4.2.6.8 and 6.1.1.4'
N N 0.0061 0.0033 'International Tables Vol C Tables 4.2.6.8 and 6.1.1.4'
O O 0.0106 0.0060 'International Tables Vol C Tables 4.2.6.8 and 6.1.1.4'
F F 0.0171 0.0103 'International Tables Vol C Tables 4.2.6.8 and 6.1.1.4'
P P 0.1023 0.0942 'International Tables Vol C Tables 4.2.6.8 and 6.1.1.4'
S S 0.1246 0.1234 'International Tables Vol C Tables 4.2.6.8 and 6.1.1.4'
Cl Cl 0.1484 0.1585 'International Tables Vol C Tables 4.2.6.8 and 6.1.1.4'
Fe Fe 0.3463 0.8444 'International Tables Vol C Tables 4.2.6.8 and 6.1.1.4'

_space_group_crystal_system      triclinic
_space_group_IT_number           2
_space_group_name_H-M_alt        'P -1'
_space_group_name_Hall           '-P 1'

_shelx_space_group_comment       
; 
The symmetry employed for this shelxl refinement is uniquely defined 
by the following loop, which should always be used as a source of 
symmetry information in preference to the above space-group names. 
They are only intended as comments. 
;

loop_
_space_group_symop_operation_xyz
'x, y, z'
'-x, -y, -z'

_cell_length_a                   14.0486(2)
_cell_length_b                   16.9932(3)
_cell_length_c                   17.3960(3)
_cell_angle_alpha                65.7186(3)
_cell_angle_beta                 83.5209(3)
_cell_angle_gamma                85.4896(3)
_cell_volume                     3759.01(11)
_cell_formula_units_Z            6
_cell_measurement_temperature    100(2)
_cell_measurement_reflns_used    99087
_cell_measurement_theta_min      2.37
_cell_measurement_theta_max      28.30
_exptl_crystal_description       block
_exptl_crystal_colour            red
_exptl_crystal_density_meas      ?
_exptl_crystal_density_method    'not measured'
_exptl_crystal_density_diffrn    1.663
_exptl_crystal_F_000             1908
_exptl_transmission_factor_min   ?
_exptl_transmission_factor_max   ?
_exptl_crystal_size_max          0.191
_exptl_crystal_size_mid          0.153
_exptl_crystal_size_min          0.107
_exptl_crystal_id                ed04Ls

_exptl_crystal_preparation       
; 
The data crystal was mounted using oil (Paratone-N, Exxon) to a 
0.3 mm cryo-loop (Hampton Research) with the (-4 0 -3) scattering 
planes roughly normal to the spindle axis. 
;
_exptl_absorpt_coefficient_mu    1.643
_shelx_estimated_absorpt_T_min   0.744
_shelx_estimated_absorpt_T_max   0.844
_exptl_absorpt_correction_type   multi-scan
_exptl_absorpt_correction_T_min  0.7016
_exptl_absorpt_correction_T_max  0.7457
_exptl_absorpt_process_details   'SADABS V2016/2 (Krause et al., 2015)'

_exptl_absorpt_special_details   ?
_exptl_special_details           
; 
One distinct cell was identified using APEX3 (Bruker, 2018). Ten frame series 
were integrated and filtered for statistical outliers using SAINT v8.38A 
(Bruker, 2018) then corrected for absorption by multi-scan methods using SADABS 
v2016/2 (Krause et al., 2015). No decay correction was applied. 
;

_diffrn_ambient_temperature      100(2)
_diffrn_radiation_wavelength     0.71073
_diffrn_radiation_wavelength_id  ed04Ls
_diffrn_radiation_type           MoK\a
_diffrn_radiation_source         'microfocus sealed tube'
_diffrn_radiation_monochromator  'multilayer mirrors'
_diffrn_source                   ?
_diffrn_standards_number         ?
_diffrn_standards_decay_%        ?
_diffrn_standards_interval_time  ?

_diffrn_measurement_device_type  ?
_diffrn_measurement_device       'Bruker D8 Venture/Photon II'
_diffrn_measurement_method       'profile data from \f and \w scans'
_diffrn_detector_area_resol_mean ?
_diffrn_reflns_number            222825

_diffrn_reflns_av_unetI/netI     0.0136
_diffrn_reflns_av_R_equivalents  0.0328
_diffrn_reflns_limit_h_min       -18
_diffrn_reflns_limit_h_max       18
_diffrn_reflns_limit_k_min       -22
_diffrn_reflns_limit_k_max       22
_diffrn_reflns_limit_l_min       -23
_diffrn_reflns_limit_l_max       23
_diffrn_reflns_theta_min         2.149
_diffrn_reflns_theta_max         28.307
_diffrn_reflns_theta_full        25.242
_diffrn_measured_fraction_theta_max 0.999
_diffrn_measured_fraction_theta_full 0.999
_diffrn_reflns_Laue_measured_fraction_max 0.999
_diffrn_reflns_Laue_measured_fraction_full 0.999
_diffrn_reflns_point_group_measured_fraction_max 0.999
_diffrn_reflns_point_group_measured_fraction_full 0.999
_reflns_number_total             18706
_reflns_number_gt                17347
_reflns_threshold_expression     'I > 2\s(I)'
_reflns_Friedel_coverage         0.000
_reflns_Friedel_fraction_max     .
_reflns_Friedel_fraction_full    .

_reflns_special_details          
; 
 Reflections were merged by SHELXL according to the crystal 
 class for the calculation of statistics and refinement. 
 
 _reflns_Friedel_fraction is defined as the number of unique 
 Friedel pairs measured divided by the number that would be 
 possible theoretically, ignoring centric projections and 
 systematic absences. 
;

_computing_data_collection       'APEX3 V2018.7-2 (Bruker, 2018)'

_computing_cell_refinement       'SAINT V8.38A (Bruker, 2018)'
_computing_data_reduction        
; 
SAINT V8.38A, XPREP v2014/2, (Bruker, 2018), SADABS V2016/2 
(Krause et al., 2015) 
;
_computing_structure_solution    'SHELXT-2014-5 (Sheldrick, 2015b)'
_computing_structure_refinement  'SHELXL-2018-3 (Sheldrick, 2015a)'
_computing_molecular_graphics    
; 
SHELXTL v2014-7 (Bruker, 2018), CrystalMaker v9.2.8 (CrystalMaker, 2016) 
;
_computing_publication_material  'XCIF V2014-2 (Bruker, 2018)'

_refine_special_details          
; 
Structure was phased by dual space methods (Sheldrick, 2015b). Systematic 
conditions suggested the ambiguous space group P-1. The space group choice was 
confirmed by successful convergence of the full-matrix least-squares refinement 
on F^2^. The highest peaks in the final difference Fourier map were in the 
vicinity of disordered chlorine atoms; the final map had no other significant 
features. A final analysis of variance between observed and calculated 
structure factors showed little dependence on amplitude or resolution. 
;

_refine_ls_structure_factor_coef Fsqd
_refine_ls_matrix_type           full
_refine_ls_weighting_scheme      calc
_refine_ls_weighting_details     
'w=1/[\s^2^(Fo^2^)+(0.0212P)^2^+2.5450P] where P=(Fo^2^+2Fc^2^)/3'
_atom_sites_solution_primary     'dual space'
_atom_sites_solution_secondary   ?
_atom_sites_solution_hydrogens   mixed
_refine_ls_hydrogen_treatment    mixed
_refine_ls_extinction_method     none
_refine_ls_extinction_coef       .
_refine_ls_number_reflns         18706
_refine_ls_number_parameters     995
_refine_ls_number_restraints     548
_refine_ls_R_factor_all          0.0241
_refine_ls_R_factor_gt           0.0213
_refine_ls_wR_factor_ref         0.0527
_refine_ls_wR_factor_gt          0.0512
_refine_ls_goodness_of_fit_ref   1.050
_refine_ls_restrained_S_all      1.074
_refine_ls_shift/su_max          0.002
_refine_ls_shift/su_mean         0.000

_refine_ls_abs_structure_details ?
loop_
_atom_site_label
_atom_site_type_symbol
_atom_site_fract_x
_atom_site_fract_y
_atom_site_fract_z
_atom_site_U_iso_or_equiv
_atom_site_adp_type
_atom_site_occupancy
_atom_site_site_symmetry_order
_atom_site_calc_flag
_atom_site_refinement_flags_posn
_atom_site_refinement_flags_adp
_atom_site_refinement_flags_occupancy
_atom_site_disorder_assembly
_atom_site_disorder_group
Fe1 Fe 0.35146(2) 0.86439(2) 0.00226(2) 0.01516(4) Uani 1 1 d . . . . .
Fe2 Fe 0.24591(2) 0.77808(2) -0.04435(2) 0.01540(4) Uani 1 1 d . . . . .
Fe3 Fe 0.18500(2) 0.15357(2) 0.29919(2) 0.01428(4) Uani 1 1 d . . . . .
Fe4 Fe 0.18994(2) 0.31266(2) 0.19916(2) 0.01138(4) Uani 1 1 d . . . . .
Fe5 Fe 0.25347(2) 0.38563(2) 0.72214(2) 0.01460(4) Uani 1 1 d . . . . .
Fe6 Fe 0.11090(2) 0.48468(2) 0.65446(2) 0.01300(4) Uani 1 1 d . . . . .
Cl1 Cl 0.3601(6) 0.7840(3) 0.2759(3) 0.0549(9) Uani 0.60(3) 1 d D U P A 1
Cl2 Cl 0.2024(4) 0.7348(4) 0.4099(5) 0.0409(7) Uani 0.60(3) 1 d D U P A 1
C37 C 0.3255(6) 0.7206(11) 0.3830(5) 0.0282(13) Uani 0.60(3) 1 d D U P A 1
H37A H 0.363480 0.736165 0.419020 0.034 Uiso 0.60(3) 1 calc R U P A 1
H37B H 0.339989 0.658984 0.394771 0.034 Uiso 0.60(3) 1 calc R U P A 1
Cl1A Cl 0.3737(4) 0.7839(4) 0.2717(3) 0.0276(10) Uani 0.40(3) 1 d D U P A 2
Cl2A Cl 0.2034(6) 0.7508(7) 0.3896(7) 0.0409(10) Uani 0.40(3) 1 d D U P A 2
C37A C 0.3256(9) 0.7229(15) 0.3759(8) 0.0281(15) Uani 0.40(3) 1 d D U P A 2
H37C H 0.332893 0.660575 0.387947 0.034 Uiso 0.40(3) 1 calc R U P A 2
H37D H 0.361357 0.733523 0.416388 0.034 Uiso 0.40(3) 1 calc R U P A 2
Cl3 Cl 0.07765(6) 0.04977(4) 0.58197(4) 0.0395(2) Uani 0.862(3) 1 d D U P B 1
Cl4 Cl 0.03016(9) 0.16731(10) 0.66233(8) 0.0513(3) Uani 0.862(3) 1 d D U P B 1
C38 C 0.0478(3) 0.1577(2) 0.56536(19) 0.0332(5) Uani 0.862(3) 1 d D U P B 1
H38A H 0.100115 0.195269 0.529301 0.040 Uiso 0.862(3) 1 calc R U P B 1
H38B H -0.011331 0.176847 0.535660 0.040 Uiso 0.862(3) 1 calc R U P B 1
Cl3A Cl 0.1255(6) 0.0919(6) 0.5638(4) 0.087(2) Uani 0.138(3) 1 d D U P B 2
Cl4A Cl 0.0580(8) 0.1667(7) 0.6742(7) 0.073(2) Uani 0.138(3) 1 d D U P B 2
C38A C 0.041(2) 0.169(2) 0.5762(14) 0.050(3) Uani 0.138(3) 1 d D U P B 2
H38C H 0.052380 0.226574 0.530628 0.060 Uiso 0.138(3) 1 calc R U P B 2
H38D H -0.025078 0.152405 0.575296 0.060 Uiso 0.138(3) 1 calc R U P B 2
S1 S 0.26837(2) 0.74975(2) 0.09105(2) 0.01590(6) Uani 1 1 d . . . . .
S2 S 0.40820(2) 0.77750(2) -0.06231(2) 0.01523(6) Uani 1 1 d . . . . .
S3 S 0.20597(2) 0.26077(2) 0.34053(2) 0.01437(6) Uani 1 1 d . . . . .
S4 S 0.30575(2) 0.21243(2) 0.19928(2) 0.01399(6) Uani 1 1 d . . . . .
S5 S 0.16791(2) 0.47513(2) 0.77352(2) 0.01487(6) Uani 1 1 d . . . . .
S6 S 0.26338(2) 0.50342(2) 0.59788(2) 0.01538(6) Uani 1 1 d . . . . .
P1 P 0.25500(3) 0.95164(2) 0.04722(3) 0.02241(8) Uani 1 1 d . . . . .
P2 P 0.23711(3) 0.85712(3) -0.18272(2) 0.02176(8) Uani 1 1 d . . . . .
P3 P 0.25881(3) 0.03345(2) 0.38593(2) 0.02097(7) Uani 1 1 d . . . . .
P4 P 0.16987(2) 0.33376(2) 0.06736(2) 0.01366(6) Uani 1 1 d . . . . .
P5 P 0.32276(3) 0.31098(2) 0.65067(2) 0.01991(7) Uani 1 1 d . . . . .
P6 P -0.02967(2) 0.43208(2) 0.72517(2) 0.01579(7) Uani 1 1 d . . . . .
B1 B 0.4042(2) 0.4901(2) 0.3339(2) 0.0176(6) Uani 0.722(6) 1 d D U P C 1
F1 F 0.3680(2) 0.42462(12) 0.40757(10) 0.0397(6) Uani 0.722(6) 1 d D U P C 1
F2 F 0.3896(6) 0.4707(5) 0.2646(4) 0.0227(9) Uani 0.722(6) 1 d D U P C 1
F3 F 0.3569(3) 0.56760(19) 0.3246(2) 0.0290(6) Uani 0.722(6) 1 d D U P C 1
F4 F 0.50110(13) 0.4964(2) 0.3355(2) 0.0375(5) Uani 0.722(6) 1 d D U P C 1
B1A B 0.4132(6) 0.4908(6) 0.3279(6) 0.0231(16) Uani 0.278(6) 1 d D U P C 2
F1A F 0.4249(6) 0.4175(3) 0.4003(4) 0.0432(14) Uani 0.278(6) 1 d D U P C 2
F2A F 0.3829(15) 0.4671(14) 0.2658(10) 0.022(2) Uani 0.278(6) 1 d D U P C 2
F3A F 0.3451(6) 0.5459(5) 0.3449(6) 0.0283(13) Uani 0.278(6) 1 d D U P C 2
F4A F 0.4989(3) 0.5323(4) 0.2981(5) 0.0312(11) Uani 0.278(6) 1 d D U P C 2
F5 F 0.46266(6) 0.42030(6) 0.11465(5) 0.02303(18) Uani 1 1 d . . . . .
F6 F 0.61638(6) 0.43486(6) 0.05303(6) 0.02320(18) Uani 1 1 d . . . . .
F7 F 0.56434(6) 0.50585(5) 0.13679(6) 0.02341(18) Uani 1 1 d . . . . .
F8 F 0.58694(6) 0.35937(5) 0.19559(6) 0.02325(18) Uani 1 1 d . . . . .
B3 B 0.5779(2) 0.2106(2) 0.4288(2) 0.0233(6) Uani 0.764(8) 1 d D U P D 1
F9 F 0.5297(5) 0.1499(3) 0.4160(4) 0.0292(8) Uani 0.764(8) 1 d D U P D 1
F10 F 0.5380(2) 0.29326(18) 0.37839(18) 0.0252(6) Uani 0.764(8) 1 d D U P D 1
F11 F 0.5660(3) 0.20076(15) 0.51089(13) 0.0476(7) Uani 0.764(8) 1 d D U P D 1
F12 F 0.67429(13) 0.2086(2) 0.4022(3) 0.0507(8) Uani 0.764(8) 1 d D U P D 1
B3A B 0.5665(7) 0.2038(8) 0.4376(6) 0.0308(17) Uani 0.236(8) 1 d D U P D 2
F9A F 0.5336(15) 0.1383(11) 0.4209(13) 0.028(2) Uani 0.236(8) 1 d D U P D 2
F10A F 0.5585(8) 0.2813(7) 0.3647(6) 0.0290(17) Uani 0.236(8) 1 d D U P D 2
F11A F 0.5178(9) 0.2071(6) 0.5086(5) 0.0536(18) Uani 0.236(8) 1 d D U P D 2
F12A F 0.6625(6) 0.1914(4) 0.4489(8) 0.0540(19) Uani 0.236(8) 1 d D U P D 2
O1 O 0.51656(9) 0.86016(8) 0.09225(8) 0.0311(3) Uani 1 1 d . . . . .
O2 O 0.41331(10) 1.01037(8) -0.15324(8) 0.0357(3) Uani 1 1 d . . . . .
O3 O 0.17491(9) 0.62433(8) -0.05241(8) 0.0310(3) Uani 1 1 d . . . . .
O4 O 0.05618(8) 0.85040(9) -0.01920(9) 0.0394(3) Uani 1 1 d . . . . .
O5 O -0.00445(8) 0.13863(7) 0.39144(7) 0.0266(2) Uani 1 1 d . . . . .
O6 O 0.11106(10) 0.06128(8) 0.21127(8) 0.0337(3) Uani 1 1 d . . . . .
O7 O -0.01589(7) 0.34285(7) 0.22828(7) 0.0255(2) Uani 1 1 d . . . . .
O8 O 0.24946(7) 0.49142(6) 0.13058(6) 0.0195(2) Uani 1 1 d . . . . .
O9 O 0.41533(10) 0.33270(9) 0.82604(8) 0.0387(3) Uani 1 1 d . . . . .
O10 O 0.13369(10) 0.24028(8) 0.82489(9) 0.0408(3) Uani 1 1 d . . . . .
O11 O 0.03918(9) 0.66388(7) 0.57631(8) 0.0304(3) Uani 1 1 d . . . . .
O12 O 0.06505(8) 0.42075(8) 0.53130(7) 0.0282(2) Uani 1 1 d . . . . .
N1 N 0.39779(9) 0.62082(8) 0.07911(8) 0.0180(2) Uani 1 1 d . . . . .
H1A H 0.4317(14) 0.5720(13) 0.1089(12) 0.027 Uiso 1 1 d . U . . .
H1B H 0.3575(14) 0.6072(12) 0.0532(12) 0.027 Uiso 1 1 d . U . . .
N2 N 0.39686(9) 0.29301(8) 0.27999(7) 0.0158(2) Uani 1 1 d . . . . .
H2A H 0.3786(13) 0.3412(13) 0.2418(12) 0.024 Uiso 1 1 d . U . . .
H2B H 0.4489(14) 0.3013(12) 0.2932(12) 0.024 Uiso 1 1 d . U . . .
N3 N 0.32748(9) 0.57522(9) 0.69887(8) 0.0201(2) Uani 1 1 d . . . . .
H3A H 0.3606(14) 0.6183(13) 0.6981(12) 0.030 Uiso 1 1 d . U . . .
H3B H 0.3639(14) 0.5257(13) 0.7200(13) 0.030 Uiso 1 1 d . U . . .
C1 C 0.45023(11) 0.86200(9) 0.05881(9) 0.0199(3) Uani 1 1 d . . . . .
C2 C 0.38687(11) 0.95416(9) -0.09168(10) 0.0229(3) Uani 1 1 d . . . . .
C3 C 0.20665(10) 0.68260(10) -0.04822(9) 0.0214(3) Uani 1 1 d . . . . .
C4 C 0.13156(11) 0.82188(11) -0.02871(10) 0.0255(3) Uani 1 1 d . . . . .
C5 C 0.34604(10) 0.65549(9) 0.13877(9) 0.0181(3) Uani 1 1 d . . . . .
H5A H 0.394003 0.670276 0.167799 0.022 Uiso 1 1 calc R U . . .
H5B H 0.306971 0.609190 0.182481 0.022 Uiso 1 1 calc R U . . .
C6 C 0.46538(10) 0.68140(9) 0.01337(9) 0.0174(3) Uani 1 1 d . . . . .
H6A H 0.502709 0.650248 -0.017905 0.021 Uiso 1 1 calc R U . . .
H6B H 0.511090 0.699524 0.041811 0.021 Uiso 1 1 calc R U . . .
C7 C 0.32036(13) 1.01148(11) 0.08930(11) 0.0305(3) Uani 1 1 d . . . . .
H7A H 0.367613 1.047013 0.045229 0.046 Uiso 1 1 calc R U . . .
H7B H 0.353291 0.970811 0.137736 0.046 Uiso 1 1 calc R U . . .
H7C H 0.275319 1.048797 0.107551 0.046 Uiso 1 1 calc R U . . .
C8 C 0.18954(16) 1.03830(12) -0.03191(13) 0.0429(5) Uani 1 1 d . . . . .
H8A H 0.235013 1.075091 -0.076982 0.064 Uiso 1 1 calc R U . . .
H8B H 0.151837 1.072943 -0.005328 0.064 Uiso 1 1 calc R U . . .
H8C H 0.146534 1.013522 -0.056003 0.064 Uiso 1 1 calc R U . . .
C9 C 0.16064(12) 0.90442(11) 0.13165(12) 0.0315(4) Uani 1 1 d . . . . .
H9A H 0.116588 0.874860 0.113399 0.047 Uiso 1 1 calc R U . . .
H9B H 0.125347 0.950175 0.144658 0.047 Uiso 1 1 calc R U . . .
H9C H 0.189206 0.862817 0.182309 0.047 Uiso 1 1 calc R U . . .
C10 C 0.19201(16) 0.96826(12) -0.21280(12) 0.0389(4) Uani 1 1 d . . . . .
H10A H 0.191096 0.996639 -0.274468 0.058 Uiso 1 1 calc R U . . .
H10B H 0.233804 0.999249 -0.194101 0.058 Uiso 1 1 calc R U . . .
H10C H 0.126867 0.968697 -0.186002 0.058 Uiso 1 1 calc R U . . .
C11 C 0.15543(15) 0.81628(13) -0.22994(12) 0.0405(4) Uani 1 1 d . . . . .
H11A H 0.152826 0.855214 -0.289758 0.061 Uiso 1 1 calc R U . . .
H11B H 0.091307 0.812946 -0.200260 0.061 Uiso 1 1 calc R U . . .
H11C H 0.177971 0.758589 -0.225362 0.061 Uiso 1 1 calc R U . . .
C12 C 0.34547(13) 0.86970(13) -0.25324(10) 0.0348(4) Uani 1 1 d . . . . .
H12A H 0.330639 0.904200 -0.311728 0.052 Uiso 1 1 calc R U . . .
H12B H 0.371549 0.812705 -0.248071 0.052 Uiso 1 1 calc R U . . .
H12C H 0.392843 0.899004 -0.238065 0.052 Uiso 1 1 calc R U . . .
C13 C 0.07064(10) 0.14260(9) 0.35686(9) 0.0190(3) Uani 1 1 d . . . . .
C14 C 0.14281(11) 0.09871(9) 0.24372(9) 0.0222(3) Uani 1 1 d . . . . .
C15 C 0.06513(10) 0.32971(9) 0.21816(8) 0.0168(3) Uani 1 1 d . . . . .
C16 C 0.22956(9) 0.41987(9) 0.15888(8) 0.0145(2) Uani 1 1 d . . . . .
C17 C 0.32860(10) 0.27087(9) 0.35718(8) 0.0172(3) Uani 1 1 d . . . . .
H17A H 0.330021 0.316073 0.379067 0.021 Uiso 1 1 calc R U . . .
H17B H 0.350719 0.215637 0.401155 0.021 Uiso 1 1 calc R U . . .
C18 C 0.41030(10) 0.22642(9) 0.24460(9) 0.0168(3) Uani 1 1 d . . . . .
H18A H 0.427750 0.170450 0.290153 0.020 Uiso 1 1 calc R U . . .
H18B H 0.464681 0.242324 0.200241 0.020 Uiso 1 1 calc R U . . .
C19 C 0.17957(13) -0.05624(10) 0.43946(11) 0.0314(4) Uani 1 1 d . . . . .
H19A H 0.128657 -0.040747 0.474678 0.047 Uiso 1 1 calc R U . . .
H19B H 0.216231 -0.107124 0.475270 0.047 Uiso 1 1 calc R U . . .
H19C H 0.151043 -0.069264 0.397330 0.047 Uiso 1 1 calc R U . . .
C20 C 0.35071(14) -0.01338(11) 0.33268(12) 0.0374(4) Uani 1 1 d . . . . .
H20A H 0.378899 -0.065920 0.374642 0.056 Uiso 1 1 calc R U . . .
H20B H 0.400834 0.028392 0.303204 0.056 Uiso 1 1 calc R U . . .
H20C H 0.321734 -0.027748 0.291616 0.056 Uiso 1 1 calc R U . . .
C21 C 0.32028(14) 0.03558(11) 0.47152(11) 0.0334(4) Uani 1 1 d . . . . .
H21A H 0.338710 -0.023544 0.509049 0.050 Uiso 1 1 calc R U . . .
H21B H 0.277467 0.061749 0.503727 0.050 Uiso 1 1 calc R U . . .
H21C H 0.377804 0.069667 0.447921 0.050 Uiso 1 1 calc R U . . .
C22 C 0.13518(15) 0.24488(11) 0.04579(11) 0.0324(4) Uani 1 1 d . . . . .
H22A H 0.073092 0.224367 0.076815 0.049 Uiso 1 1 calc R U . . .
H22B H 0.183625 0.197691 0.063964 0.049 Uiso 1 1 calc R U . . .
H22C H 0.130052 0.264503 -0.015070 0.049 Uiso 1 1 calc R U . . .
C23 C 0.08098(11) 0.41779(10) 0.01889(9) 0.0237(3) Uani 1 1 d . . . . .
H23A H 0.094916 0.470274 0.025310 0.036 Uiso 1 1 calc R U . . .
H23B H 0.017208 0.398565 0.046556 0.036 Uiso 1 1 calc R U . . .
H23C H 0.082689 0.430034 -0.041422 0.036 Uiso 1 1 calc R U . . .
C24 C 0.27570(11) 0.37051(13) -0.00519(10) 0.0301(4) Uani 1 1 d . . . . .
H24A H 0.326934 0.325745 0.011501 0.045 Uiso 1 1 calc R U . . .
H24B H 0.296734 0.423476 -0.003723 0.045 Uiso 1 1 calc R U . . .
H24C H 0.260818 0.382238 -0.062681 0.045 Uiso 1 1 calc R U . . .
C25 C 0.35358(11) 0.35697(10) 0.78284(10) 0.0240(3) Uani 1 1 d . . . . .
C26 C 0.17964(12) 0.29889(10) 0.78380(10) 0.0250(3) Uani 1 1 d . . . . .
C27 C 0.06552(10) 0.59337(10) 0.60753(9) 0.0197(3) Uani 1 1 d . . . . .
C28 C 0.08405(10) 0.44664(10) 0.57903(9) 0.0191(3) Uani 1 1 d . . . . .
C29 C 0.23735(10) 0.56812(10) 0.75464(10) 0.0203(3) Uani 1 1 d . . . . .
H29A H 0.197038 0.621186 0.728749 0.024 Uiso 1 1 calc R U . . .
H29B H 0.253524 0.565060 0.809759 0.024 Uiso 1 1 calc R U . . .
C30 C 0.31355(11) 0.59258(10) 0.60952(9) 0.0213(3) Uani 1 1 d . . . . .
H30A H 0.376171 0.605799 0.575413 0.026 Uiso 1 1 calc R U . . .
H30B H 0.270497 0.644303 0.586527 0.026 Uiso 1 1 calc R U . . .
C31 C 0.43819(11) 0.35065(12) 0.59645(11) 0.0291(3) Uani 1 1 d . . . . .
H31A H 0.467485 0.312046 0.570591 0.044 Uiso 1 1 calc R U . . .
H31B H 0.479948 0.352501 0.637108 0.044 Uiso 1 1 calc R U . . .
H31C H 0.429611 0.408863 0.552293 0.044 Uiso 1 1 calc R U . . .
C32 C 0.34962(15) 0.19833(11) 0.71703(12) 0.0364(4) Uani 1 1 d . . . . .
H32A H 0.386242 0.170971 0.682642 0.055 Uiso 1 1 calc R U . . .
H32B H 0.289633 0.168363 0.741842 0.055 Uiso 1 1 calc R U . . .
H32C H 0.387449 0.194948 0.762370 0.055 Uiso 1 1 calc R U . . .
C33 C 0.25980(13) 0.30228(13) 0.56935(12) 0.0348(4) Uani 1 1 d . . . . .
H33A H 0.252282 0.359579 0.523436 0.052 Uiso 1 1 calc R U . . .
H33B H 0.196473 0.278909 0.593620 0.052 Uiso 1 1 calc R U . . .
H33C H 0.296579 0.263652 0.546996 0.052 Uiso 1 1 calc R U . . .
C34 C -0.04615(10) 0.40593(10) 0.83830(9) 0.0211(3) Uani 1 1 d . . . . .
H34A H -0.038292 0.457882 0.847905 0.032 Uiso 1 1 calc R U . . .
H34B H 0.001619 0.361368 0.867296 0.032 Uiso 1 1 calc R U . . .
H34C H -0.110632 0.384457 0.860565 0.032 Uiso 1 1 calc R U . . .
C35 C -0.13077(10) 0.50605(11) 0.68475(10) 0.0253(3) Uani 1 1 d . . . . .
H35A H -0.132554 0.519513 0.624470 0.038 Uiso 1 1 calc R U . . .
H35B H -0.123778 0.559403 0.692109 0.038 Uiso 1 1 calc R U . . .
H35C H -0.190451 0.479069 0.715910 0.038 Uiso 1 1 calc R U . . .
C36 C -0.06679(13) 0.33376(12) 0.72179(12) 0.0327(4) Uani 1 1 d . . . . .
H36A H -0.069390 0.342494 0.662749 0.049 Uiso 1 1 calc R U . . .
H36B H -0.130380 0.319174 0.752269 0.049 Uiso 1 1 calc R U . . .
H36C H -0.020662 0.286488 0.748526 0.049 Uiso 1 1 calc R U . . .
B2 B 0.55794(11) 0.43038(10) 0.12432(10) 0.0171(3) Uani 1 1 d . . . . .

loop_
_atom_site_aniso_label
_atom_site_aniso_U_11
_atom_site_aniso_U_22
_atom_site_aniso_U_33
_atom_site_aniso_U_23
_atom_site_aniso_U_13
_atom_site_aniso_U_12
Fe1 0.01810(9) 0.01280(9) 0.01442(9) -0.00497(7) -0.00234(7) -0.00162(7)
Fe2 0.01297(9) 0.01683(9) 0.01778(9) -0.00799(7) -0.00376(7) 0.00045(7)
Fe3 0.01602(9) 0.01213(8) 0.01353(9) -0.00350(7) -0.00189(7) -0.00269(7)
Fe4 0.01115(8) 0.01159(8) 0.01066(8) -0.00366(7) -0.00128(6) -0.00061(6)
Fe5 0.01542(9) 0.01591(9) 0.01202(8) -0.00505(7) -0.00353(7) 0.00177(7)
Fe6 0.01150(8) 0.01600(9) 0.01131(8) -0.00502(7) -0.00232(6) -0.00054(7)
Cl1 0.085(2) 0.0426(11) 0.0293(9) -0.0092(7) -0.0003(12) 0.0028(13)
Cl2 0.0250(8) 0.0521(15) 0.0550(18) -0.0310(13) -0.0115(11) 0.0090(8)
C37 0.0264(18) 0.0356(19) 0.0214(18) -0.0109(18) -0.0043(16) 0.0054(16)
Cl1A 0.0312(17) 0.0298(12) 0.0183(11) -0.0066(8) -0.0071(6) 0.0077(6)
Cl2A 0.0238(10) 0.056(3) 0.057(3) -0.038(2) -0.0021(16) 0.0009(14)
C37A 0.027(2) 0.036(3) 0.028(3) -0.020(2) -0.006(2) 0.002(2)
Cl3 0.0569(4) 0.0331(3) 0.0348(3) -0.0183(3) -0.0220(3) 0.0146(3)
Cl4 0.0585(6) 0.0534(5) 0.0544(5) -0.0371(4) -0.0066(4) 0.0164(4)
C38 0.0373(12) 0.0265(12) 0.0361(12) -0.0120(8) -0.0082(10) 0.0005(8)
Cl3A 0.092(4) 0.100(4) 0.049(3) -0.013(3) -0.006(3) 0.018(4)
Cl4A 0.092(5) 0.041(3) 0.084(4) -0.024(3) -0.011(4) 0.003(3)
C38A 0.053(4) 0.041(4) 0.050(4) -0.014(4) -0.011(4) 0.006(4)
S1 0.01541(14) 0.01595(15) 0.01610(15) -0.00653(12) 0.00017(12) -0.00128(11)
S2 0.01427(14) 0.01737(15) 0.01418(14) -0.00640(12) -0.00127(11) -0.00140(11)
S3 0.01559(14) 0.01559(14) 0.01159(14) -0.00499(11) -0.00069(11) -0.00227(11)
S4 0.01416(14) 0.01450(14) 0.01324(14) -0.00551(11) -0.00248(11) 0.00105(11)
S5 0.01393(14) 0.01869(15) 0.01330(14) -0.00746(12) -0.00217(11) -0.00115(11)
S6 0.01337(14) 0.01824(15) 0.01323(14) -0.00494(12) -0.00094(11) -0.00171(11)
P1 0.02804(19) 0.01684(17) 0.02414(19) -0.01046(15) -0.00352(15) 0.00289(14)
P2 0.02352(18) 0.02194(18) 0.02010(17) -0.00755(15) -0.01013(14) 0.00367(14)
P3 0.02561(18) 0.01330(16) 0.01988(17) -0.00176(13) -0.00485(14) -0.00142(13)
P4 0.01318(15) 0.01551(15) 0.01214(15) -0.00514(12) -0.00286(12) 0.00026(12)
P5 0.02142(17) 0.02193(18) 0.01921(17) -0.01116(14) -0.00564(14) 0.00454(14)
P6 0.01371(15) 0.02004(16) 0.01555(15) -0.00894(13) -0.00015(12) -0.00348(12)
B1 0.0178(11) 0.0187(11) 0.0173(11) -0.0076(9) -0.0037(10) -0.0018(9)
F1 0.0691(17) 0.0303(8) 0.0183(7) -0.0072(6) 0.0042(8) -0.0208(9)
F2 0.0275(17) 0.0237(16) 0.0192(13) -0.0109(11) -0.0035(12) 0.0007(12)
F3 0.0387(14) 0.0264(12) 0.0236(14) -0.0130(9) -0.0079(9) 0.0120(10)
F4 0.0202(7) 0.0505(14) 0.0530(14) -0.0314(12) -0.0097(8) 0.0027(8)
B1A 0.026(2) 0.022(2) 0.022(2) -0.010(2) -0.003(2) 0.001(2)
F1A 0.060(3) 0.0295(19) 0.033(2) 0.0009(16) -0.025(2) -0.005(2)
F2A 0.027(4) 0.023(4) 0.021(3) -0.013(3) -0.005(3) -0.001(3)
F3A 0.025(2) 0.038(3) 0.027(3) -0.020(2) 0.001(2) 0.002(2)
F4A 0.0185(17) 0.038(3) 0.044(3) -0.024(2) 0.0021(19) -0.0090(18)
F5 0.0163(4) 0.0313(5) 0.0201(4) -0.0085(4) -0.0034(3) -0.0012(3)
F6 0.0228(4) 0.0258(4) 0.0233(4) -0.0134(4) 0.0050(3) -0.0042(3)
F7 0.0271(4) 0.0186(4) 0.0259(4) -0.0113(4) 0.0024(4) -0.0021(3)
F8 0.0249(4) 0.0193(4) 0.0230(4) -0.0038(3) -0.0097(3) -0.0021(3)
B3 0.0295(12) 0.0175(11) 0.0254(11) -0.0088(9) -0.0135(10) 0.0003(9)
F9 0.0334(12) 0.0201(15) 0.0390(14) -0.0148(12) -0.0118(10) -0.0001(10)
F10 0.0274(12) 0.0163(8) 0.0278(10) -0.0016(7) -0.0142(8) -0.0032(7)
F11 0.0844(19) 0.0379(9) 0.0222(7) -0.0089(6) -0.0226(10) -0.0045(12)
F12 0.0236(8) 0.0608(14) 0.085(2) -0.0459(15) -0.0118(10) 0.0011(8)
B3A 0.035(3) 0.024(3) 0.034(3) -0.009(2) -0.016(2) 0.001(2)
F9A 0.034(4) 0.017(3) 0.038(4) -0.013(3) -0.012(3) -0.002(3)
F10A 0.031(4) 0.023(3) 0.032(3) -0.006(2) -0.015(2) -0.003(2)
F11A 0.086(4) 0.051(3) 0.029(2) -0.022(2) -0.006(3) 0.008(4)
F12A 0.038(3) 0.040(3) 0.070(4) -0.001(3) -0.033(3) -0.001(2)
O1 0.0310(6) 0.0333(6) 0.0303(6) -0.0111(5) -0.0115(5) -0.0067(5)
O2 0.0550(8) 0.0219(6) 0.0234(6) -0.0004(5) -0.0049(5) -0.0110(5)
O3 0.0297(6) 0.0269(6) 0.0407(7) -0.0158(5) -0.0082(5) -0.0070(5)
O4 0.0182(6) 0.0554(8) 0.0561(8) -0.0349(7) -0.0092(5) 0.0105(5)
O5 0.0200(5) 0.0307(6) 0.0251(5) -0.0073(5) 0.0014(4) -0.0058(4)
O6 0.0447(7) 0.0313(6) 0.0333(6) -0.0197(5) -0.0021(5) -0.0132(5)
O7 0.0153(5) 0.0319(6) 0.0287(6) -0.0127(5) 0.0006(4) 0.0012(4)
O8 0.0210(5) 0.0151(5) 0.0210(5) -0.0056(4) -0.0021(4) -0.0031(4)
O9 0.0415(7) 0.0479(8) 0.0397(7) -0.0287(6) -0.0286(6) 0.0229(6)
O10 0.0426(7) 0.0210(6) 0.0438(8) -0.0009(5) 0.0106(6) -0.0048(5)
O11 0.0306(6) 0.0204(5) 0.0333(6) -0.0041(5) -0.0069(5) 0.0049(4)
O12 0.0257(6) 0.0431(7) 0.0239(5) -0.0209(5) -0.0080(4) 0.0017(5)
N1 0.0196(6) 0.0150(5) 0.0188(6) -0.0062(5) -0.0036(5) 0.0012(4)
N2 0.0141(5) 0.0167(5) 0.0152(5) -0.0043(4) -0.0034(4) -0.0021(4)
N3 0.0158(6) 0.0232(6) 0.0242(6) -0.0118(5) -0.0021(5) -0.0046(5)
C1 0.0253(7) 0.0162(6) 0.0170(6) -0.0051(5) -0.0006(5) -0.0042(5)
C2 0.0297(8) 0.0180(7) 0.0222(7) -0.0081(6) -0.0064(6) -0.0019(6)
C3 0.0175(6) 0.0244(7) 0.0223(7) -0.0090(6) -0.0040(5) -0.0004(5)
C4 0.0210(7) 0.0303(8) 0.0303(8) -0.0165(7) -0.0075(6) 0.0014(6)
C5 0.0214(7) 0.0160(6) 0.0152(6) -0.0049(5) -0.0012(5) 0.0000(5)
C6 0.0140(6) 0.0201(6) 0.0184(6) -0.0080(5) -0.0028(5) 0.0006(5)
C7 0.0383(9) 0.0245(8) 0.0343(9) -0.0184(7) 0.0029(7) -0.0057(7)
C8 0.0598(13) 0.0313(9) 0.0396(10) -0.0174(8) -0.0169(9) 0.0230(9)
C9 0.0278(8) 0.0315(8) 0.0422(10) -0.0243(8) 0.0061(7) -0.0015(7)
C10 0.0543(12) 0.0275(9) 0.0346(9) -0.0102(7) -0.0233(9) 0.0137(8)
C11 0.0462(11) 0.0450(11) 0.0358(10) -0.0169(8) -0.0227(8) -0.0034(9)
C12 0.0371(9) 0.0433(10) 0.0183(7) -0.0067(7) -0.0052(7) 0.0021(8)
C13 0.0228(7) 0.0161(6) 0.0163(6) -0.0035(5) -0.0048(5) -0.0044(5)
C14 0.0250(7) 0.0183(7) 0.0213(7) -0.0060(6) 0.0004(6) -0.0038(5)
C15 0.0194(6) 0.0172(6) 0.0137(6) -0.0058(5) -0.0011(5) -0.0019(5)
C16 0.0127(6) 0.0182(6) 0.0127(6) -0.0063(5) -0.0029(5) 0.0015(5)
C17 0.0183(6) 0.0199(6) 0.0133(6) -0.0060(5) -0.0022(5) -0.0039(5)
C18 0.0148(6) 0.0180(6) 0.0169(6) -0.0062(5) -0.0033(5) 0.0007(5)
C19 0.0417(10) 0.0177(7) 0.0293(8) -0.0020(6) -0.0050(7) -0.0092(7)
C20 0.0428(10) 0.0232(8) 0.0372(10) -0.0059(7) -0.0017(8) 0.0115(7)
C21 0.0431(10) 0.0216(8) 0.0305(9) -0.0012(6) -0.0189(8) -0.0029(7)
C22 0.0541(11) 0.0236(8) 0.0245(8) -0.0117(6) -0.0145(7) -0.0033(7)
C23 0.0241(7) 0.0261(7) 0.0190(7) -0.0070(6) -0.0090(6) 0.0077(6)
C24 0.0193(7) 0.0517(10) 0.0150(7) -0.0094(7) 0.0013(6) -0.0038(7)
C25 0.0279(8) 0.0266(7) 0.0229(7) -0.0155(6) -0.0091(6) 0.0090(6)
C26 0.0283(8) 0.0197(7) 0.0228(7) -0.0058(6) -0.0007(6) 0.0040(6)
C27 0.0158(6) 0.0238(7) 0.0184(6) -0.0071(6) -0.0020(5) -0.0021(5)
C28 0.0141(6) 0.0253(7) 0.0164(6) -0.0068(5) -0.0026(5) 0.0008(5)
C29 0.0164(6) 0.0246(7) 0.0249(7) -0.0150(6) -0.0008(5) -0.0035(5)
C30 0.0209(7) 0.0216(7) 0.0196(7) -0.0058(6) -0.0013(5) -0.0067(5)
C31 0.0204(7) 0.0390(9) 0.0317(8) -0.0195(7) -0.0015(6) 0.0062(6)
C32 0.0489(11) 0.0235(8) 0.0367(9) -0.0135(7) -0.0064(8) 0.0107(7)
C33 0.0316(9) 0.0509(11) 0.0367(9) -0.0323(9) -0.0112(7) 0.0079(8)
C34 0.0177(6) 0.0271(7) 0.0158(6) -0.0063(6) 0.0001(5) -0.0025(5)
C35 0.0141(6) 0.0395(9) 0.0195(7) -0.0092(6) -0.0026(5) 0.0011(6)
C36 0.0305(8) 0.0351(9) 0.0410(10) -0.0249(8) 0.0104(7) -0.0164(7)
B2 0.0173(7) 0.0165(7) 0.0169(7) -0.0061(6) -0.0011(6) -0.0011(5)

_geom_special_details            
; 
 All esds (except the esd in the dihedral angle between two l.s. planes) 
 are estimated using the full covariance matrix.  The cell esds are taken 
 into account individually in the estimation of esds in distances, angles 
 and torsion angles; correlations between esds in cell parameters are only 
 used when they are defined by crystal symmetry.  An approximate (isotropic) 
 treatment of cell esds is used for estimating esds involving l.s. planes. 
;

loop_
_geom_bond_atom_site_label_1
_geom_bond_atom_site_label_2
_geom_bond_distance
_geom_bond_site_symmetry_2
_geom_bond_publ_flag
Fe1 C2 1.7693(15) . ?
Fe1 C1 1.7779(15) . ?
Fe1 S1 2.2405(4) . ?
Fe1 P1 2.2461(4) . ?
Fe1 S2 2.2482(4) . ?
Fe1 Fe2 2.5689(3) . ?
Fe2 C4 1.7575(16) . ?
Fe2 C3 1.7833(15) . ?
Fe2 P2 2.2350(4) . ?
Fe2 S1 2.2563(4) . ?
Fe2 S2 2.2658(4) . ?
Fe3 C14 1.7628(15) . ?
Fe3 C13 1.7754(15) . ?
Fe3 P3 2.2374(4) . ?
Fe3 S4 2.2518(4) . ?
Fe3 S3 2.2653(4) . ?
Fe3 Fe4 2.5444(3) . ?
Fe4 C15 1.7709(14) . ?
Fe4 C16 1.7725(14) . ?
Fe4 P4 2.2179(4) . ?
Fe4 S4 2.2605(4) . ?
Fe4 S3 2.2773(4) . ?
Fe5 C26 1.7574(16) . ?
Fe5 C25 1.7705(15) . ?
Fe5 P5 2.2208(4) . ?
Fe5 S6 2.2618(4) . ?
Fe5 S5 2.2683(4) . ?
Fe5 Fe6 2.5696(3) . ?
Fe6 C28 1.7691(15) . ?
Fe6 C27 1.7823(15) . ?
Fe6 S6 2.2433(4) . ?
Fe6 S5 2.2439(4) . ?
Fe6 P6 2.2443(4) . ?
Cl1 C37 1.760(5) . ?
Cl2 C37 1.764(4) . ?
C37 H37A 0.9900 . ?
C37 H37B 0.9900 . ?
Cl1A C37A 1.763(6) . ?
Cl2A C37A 1.761(7) . ?
C37A H37C 0.9900 . ?
C37A H37D 0.9900 . ?
Cl3 C38 1.759(3) . ?
Cl4 C38 1.749(3) . ?
C38 H38A 0.9900 . ?
C38 H38B 0.9900 . ?
Cl3A C38A 1.757(10) . ?
Cl4A C38A 1.737(10) . ?
C38A H38C 0.9900 . ?
C38A H38D 0.9900 . ?
S1 C5 1.8115(14) . ?
S2 C6 1.8192(14) . ?
S3 C17 1.8114(14) . ?
S4 C18 1.8181(14) . ?
S5 C29 1.8165(14) . ?
S6 C30 1.8128(15) . ?
P1 C8 1.8207(18) . ?
P1 C9 1.8212(18) . ?
P1 C7 1.8233(17) . ?
P2 C11 1.8110(18) . ?
P2 C12 1.8117(19) . ?
P2 C10 1.8209(18) . ?
P3 C19 1.8152(16) . ?
P3 C21 1.8174(17) . ?
P3 C20 1.8256(18) . ?
P4 C24 1.8077(16) . ?
P4 C23 1.8101(15) . ?
P4 C22 1.8118(16) . ?
P5 C31 1.8103(17) . ?
P5 C33 1.8111(17) . ?
P5 C32 1.8185(17) . ?
P6 C36 1.8144(16) . ?
P6 C35 1.8192(15) . ?
P6 C34 1.8217(14) . ?
B1 F4 1.379(3) . ?
B1 F1 1.381(3) . ?
B1 F3 1.383(3) . ?
B1 F2 1.413(3) . ?
B1A F1A 1.374(8) . ?
B1A F3A 1.378(8) . ?
B1A F4A 1.382(8) . ?
B1A F2A 1.413(7) . ?
F5 B2 1.3999(17) . ?
F6 B2 1.3857(17) . ?
F7 B2 1.3970(17) . ?
F8 B2 1.4020(17) . ?
B3 F11 1.359(3) . ?
B3 F9 1.381(3) . ?
B3 F12 1.383(3) . ?
B3 F10 1.425(3) . ?
B3A F11A 1.363(8) . ?
B3A F12A 1.372(8) . ?
B3A F9A 1.383(8) . ?
B3A F10A 1.411(8) . ?
O1 C1 1.1448(19) . ?
O2 C2 1.1498(19) . ?
O3 C3 1.1491(19) . ?
O4 C4 1.153(2) . ?
O5 C13 1.1462(18) . ?
O6 C14 1.1485(19) . ?
O7 C15 1.1504(17) . ?
O8 C16 1.1528(17) . ?
O9 C25 1.1505(19) . ?
O10 C26 1.154(2) . ?
O11 C27 1.1437(18) . ?
O12 C28 1.1503(18) . ?
N1 C6 1.4865(18) . ?
N1 C5 1.4893(18) . ?
N1 H1A 0.91(2) . ?
N1 H1B 0.86(2) . ?
N2 C18 1.4861(18) . ?
N2 C17 1.4883(17) . ?
N2 H2A 0.86(2) . ?
N2 H2B 0.83(2) . ?
N3 C29 1.4864(18) . ?
N3 C30 1.4912(19) . ?
N3 H3A 0.89(2) . ?
N3 H3B 0.91(2) . ?
C5 H5A 0.9900 . ?
C5 H5B 0.9900 . ?
C6 H6A 0.9900 . ?
C6 H6B 0.9900 . ?
C7 H7A 0.9800 . ?
C7 H7B 0.9800 . ?
C7 H7C 0.9800 . ?
C8 H8A 0.9800 . ?
C8 H8B 0.9800 . ?
C8 H8C 0.9800 . ?
C9 H9A 0.9800 . ?
C9 H9B 0.9800 . ?
C9 H9C 0.9800 . ?
C10 H10A 0.9800 . ?
C10 H10B 0.9800 . ?
C10 H10C 0.9800 . ?
C11 H11A 0.9800 . ?
C11 H11B 0.9800 . ?
C11 H11C 0.9800 . ?
C12 H12A 0.9800 . ?
C12 H12B 0.9800 . ?
C12 H12C 0.9800 . ?
C17 H17A 0.9900 . ?
C17 H17B 0.9900 . ?
C18 H18A 0.9900 . ?
C18 H18B 0.9900 . ?
C19 H19A 0.9800 . ?
C19 H19B 0.9800 . ?
C19 H19C 0.9800 . ?
C20 H20A 0.9800 . ?
C20 H20B 0.9800 . ?
C20 H20C 0.9800 . ?
C21 H21A 0.9800 . ?
C21 H21B 0.9800 . ?
C21 H21C 0.9800 . ?
C22 H22A 0.9800 . ?
C22 H22B 0.9800 . ?
C22 H22C 0.9800 . ?
C23 H23A 0.9800 . ?
C23 H23B 0.9800 . ?
C23 H23C 0.9800 . ?
C24 H24A 0.9800 . ?
C24 H24B 0.9800 . ?
C24 H24C 0.9800 . ?
C29 H29A 0.9900 . ?
C29 H29B 0.9900 . ?
C30 H30A 0.9900 . ?
C30 H30B 0.9900 . ?
C31 H31A 0.9800 . ?
C31 H31B 0.9800 . ?
C31 H31C 0.9800 . ?
C32 H32A 0.9800 . ?
C32 H32B 0.9800 . ?
C32 H32C 0.9800 . ?
C33 H33A 0.9800 . ?
C33 H33B 0.9800 . ?
C33 H33C 0.9800 . ?
C34 H34A 0.9800 . ?
C34 H34B 0.9800 . ?
C34 H34C 0.9800 . ?
C35 H35A 0.9800 . ?
C35 H35B 0.9800 . ?
C35 H35C 0.9800 . ?
C36 H36A 0.9800 . ?
C36 H36B 0.9800 . ?
C36 H36C 0.9800 . ?

loop_
_geom_angle_atom_site_label_1
_geom_angle_atom_site_label_2
_geom_angle_atom_site_label_3
_geom_angle
_geom_angle_site_symmetry_1
_geom_angle_site_symmetry_3
_geom_angle_publ_flag
C2 Fe1 C1 96.77(7) . . ?
C2 Fe1 S1 159.49(5) . . ?
C1 Fe1 S1 103.52(5) . . ?
C2 Fe1 P1 90.11(5) . . ?
C1 Fe1 P1 96.42(5) . . ?
S1 Fe1 P1 90.576(15) . . ?
C2 Fe1 S2 88.63(5) . . ?
C1 Fe1 S2 101.09(5) . . ?
S1 Fe1 S2 84.605(14) . . ?
P1 Fe1 S2 162.475(16) . . ?
C2 Fe1 Fe2 105.05(5) . . ?
C1 Fe1 Fe2 146.81(5) . . ?
S1 Fe1 Fe2 55.450(10) . . ?
P1 Fe1 Fe2 108.059(14) . . ?
S2 Fe1 Fe2 55.636(10) . . ?
C4 Fe2 C3 96.85(7) . . ?
C4 Fe2 P2 86.89(6) . . ?
C3 Fe2 P2 93.91(5) . . ?
C4 Fe2 S1 88.49(5) . . ?
C3 Fe2 S1 108.52(5) . . ?
P2 Fe2 S1 157.484(16) . . ?
C4 Fe2 S2 154.38(5) . . ?
C3 Fe2 S2 108.77(5) . . ?
P2 Fe2 S2 90.908(15) . . ?
S1 Fe2 S2 83.837(13) . . ?
C4 Fe2 Fe1 100.95(5) . . ?
C3 Fe2 Fe1 154.90(5) . . ?
P2 Fe2 Fe1 104.534(13) . . ?
S1 Fe2 Fe1 54.873(10) . . ?
S2 Fe2 Fe1 54.990(10) . . ?
C14 Fe3 C13 88.50(7) . . ?
C14 Fe3 P3 91.90(5) . . ?
C13 Fe3 P3 99.31(5) . . ?
C14 Fe3 S4 93.34(5) . . ?
C13 Fe3 S4 159.88(5) . . ?
P3 Fe3 S4 100.648(15) . . ?
C14 Fe3 S3 159.98(5) . . ?
C13 Fe3 S3 86.10(5) . . ?
P3 Fe3 S3 107.993(15) . . ?
S4 Fe3 S3 85.372(13) . . ?
C14 Fe3 Fe4 106.99(5) . . ?
C13 Fe3 Fe4 104.51(5) . . ?
P3 Fe3 Fe4 149.722(14) . . ?
S4 Fe3 Fe4 55.838(10) . . ?
S3 Fe3 Fe4 56.159(10) . . ?
C15 Fe4 C16 100.92(6) . . ?
C15 Fe4 P4 89.95(4) . . ?
C16 Fe4 P4 88.02(4) . . ?
C15 Fe4 S4 144.15(5) . . ?
C16 Fe4 S4 114.73(4) . . ?
P4 Fe4 S4 87.775(13) . . ?
C15 Fe4 S3 90.23(4) . . ?
C16 Fe4 S3 104.02(4) . . ?
P4 Fe4 S3 167.698(15) . . ?
S4 Fe4 S3 84.892(13) . . ?
C15 Fe4 Fe3 92.83(4) . . ?
C16 Fe4 Fe3 155.82(4) . . ?
P4 Fe4 Fe3 111.994(12) . . ?
S4 Fe4 Fe3 55.514(10) . . ?
S3 Fe4 Fe3 55.714(10) . . ?
C26 Fe5 C25 99.99(8) . . ?
C26 Fe5 P5 90.38(5) . . ?
C25 Fe5 P5 88.35(5) . . ?
C26 Fe5 S6 141.95(5) . . ?
C25 Fe5 S6 117.83(6) . . ?
P5 Fe5 S6 86.913(15) . . ?
C26 Fe5 S5 92.04(5) . . ?
C25 Fe5 S5 101.39(5) . . ?
P5 Fe5 S5 169.390(16) . . ?
S6 Fe5 S5 84.816(14) . . ?
C26 Fe5 Fe6 92.79(5) . . ?
C25 Fe5 Fe6 153.62(5) . . ?
P5 Fe5 Fe6 114.727(13) . . ?
S6 Fe5 Fe6 54.887(10) . . ?
S5 Fe5 Fe6 54.839(10) . . ?
C28 Fe6 C27 100.14(7) . . ?
C28 Fe6 S6 90.38(5) . . ?
C27 Fe6 S6 99.50(5) . . ?
C28 Fe6 S5 155.80(5) . . ?
C27 Fe6 S5 104.06(5) . . ?
S6 Fe6 S5 85.821(13) . . ?
C28 Fe6 P6 86.67(5) . . ?
C27 Fe6 P6 94.45(5) . . ?
S6 Fe6 P6 166.045(16) . . ?
S5 Fe6 P6 91.297(14) . . ?
C28 Fe6 Fe5 102.91(5) . . ?
C27 Fe6 Fe5 145.66(5) . . ?
S6 Fe6 Fe5 55.563(10) . . ?
S5 Fe6 Fe5 55.735(10) . . ?
P6 Fe6 Fe5 111.897(13) . . ?
Cl1 C37 Cl2 112.3(4) . . ?
Cl1 C37 H37A 109.1 . . ?
Cl2 C37 H37A 109.1 . . ?
Cl1 C37 H37B 109.1 . . ?
Cl2 C37 H37B 109.1 . . ?
H37A C37 H37B 107.9 . . ?
Cl2A C37A Cl1A 110.7(6) . . ?
Cl2A C37A H37C 109.5 . . ?
Cl1A C37A H37C 109.5 . . ?
Cl2A C37A H37D 109.5 . . ?
Cl1A C37A H37D 109.5 . . ?
H37C C37A H37D 108.1 . . ?
Cl4 C38 Cl3 110.07(18) . . ?
Cl4 C38 H38A 109.6 . . ?
Cl3 C38 H38A 109.6 . . ?
Cl4 C38 H38B 109.6 . . ?
Cl3 C38 H38B 109.6 . . ?
H38A C38 H38B 108.2 . . ?
Cl4A C38A Cl3A 104.3(8) . . ?
Cl4A C38A H38C 110.9 . . ?
Cl3A C38A H38C 110.9 . . ?
Cl4A C38A H38D 110.9 . . ?
Cl3A C38A H38D 110.9 . . ?
H38C C38A H38D 108.9 . . ?
C5 S1 Fe1 111.80(5) . . ?
C5 S1 Fe2 112.94(5) . . ?
Fe1 S1 Fe2 69.677(12) . . ?
C6 S2 Fe1 109.25(5) . . ?
C6 S2 Fe2 113.72(5) . . ?
Fe1 S2 Fe2 69.374(12) . . ?
C17 S3 Fe3 114.42(5) . . ?
C17 S3 Fe4 109.64(4) . . ?
Fe3 S3 Fe4 68.128(11) . . ?
C18 S4 Fe3 111.85(5) . . ?
C18 S4 Fe4 110.11(5) . . ?
Fe3 S4 Fe4 68.648(11) . . ?
C29 S5 Fe6 111.56(5) . . ?
C29 S5 Fe5 110.20(5) . . ?
Fe6 S5 Fe5 69.425(11) . . ?
C30 S6 Fe6 110.89(5) . . ?
C30 S6 Fe5 111.04(5) . . ?
Fe6 S6 Fe5 69.551(12) . . ?
C8 P1 C9 101.88(10) . . ?
C8 P1 C7 101.69(9) . . ?
C9 P1 C7 102.29(8) . . ?
C8 P1 Fe1 116.94(7) . . ?
C9 P1 Fe1 118.99(6) . . ?
C7 P1 Fe1 112.65(6) . . ?
C11 P2 C12 102.22(10) . . ?
C11 P2 C10 101.40(9) . . ?
C12 P2 C10 102.33(10) . . ?
C11 P2 Fe2 113.73(7) . . ?
C12 P2 Fe2 118.38(6) . . ?
C10 P2 Fe2 116.41(6) . . ?
C19 P3 C21 103.18(8) . . ?
C19 P3 C20 101.21(9) . . ?
C21 P3 C20 102.49(9) . . ?
C19 P3 Fe3 113.33(6) . . ?
C21 P3 Fe3 119.89(6) . . ?
C20 P3 Fe3 114.42(6) . . ?
C24 P4 C23 102.65(8) . . ?
C24 P4 C22 102.36(9) . . ?
C23 P4 C22 102.96(8) . . ?
C24 P4 Fe4 113.63(5) . . ?
C23 P4 Fe4 113.64(5) . . ?
C22 P4 Fe4 119.56(6) . . ?
C31 P5 C33 103.49(9) . . ?
C31 P5 C32 103.31(9) . . ?
C33 P5 C32 102.04(9) . . ?
C31 P5 Fe5 113.49(6) . . ?
C33 P5 Fe5 118.91(6) . . ?
C32 P5 Fe5 113.75(6) . . ?
C36 P6 C35 101.88(8) . . ?
C36 P6 C34 101.51(8) . . ?
C35 P6 C34 102.87(7) . . ?
C36 P6 Fe6 117.25(6) . . ?
C35 P6 Fe6 112.69(5) . . ?
C34 P6 Fe6 118.35(5) . . ?
F4 B1 F1 110.2(3) . . ?
F4 B1 F3 109.9(3) . . ?
F1 B1 F3 109.8(3) . . ?
F4 B1 F2 108.8(4) . . ?
F1 B1 F2 108.7(4) . . ?
F3 B1 F2 109.3(4) . . ?
F1A B1A F3A 109.9(7) . . ?
F1A B1A F4A 110.0(7) . . ?
F3A B1A F4A 109.2(7) . . ?
F1A B1A F2A 108.9(10) . . ?
F3A B1A F2A 109.5(10) . . ?
F4A B1A F2A 109.3(10) . . ?
F11 B3 F9 112.1(3) . . ?
F11 B3 F12 110.6(2) . . ?
F9 B3 F12 111.1(3) . . ?
F11 B3 F10 107.9(3) . . ?
F9 B3 F10 107.1(3) . . ?
F12 B3 F10 108.0(2) . . ?
F11A B3A F12A 108.8(8) . . ?
F11A B3A F9A 110.6(11) . . ?
F12A B3A F9A 110.8(11) . . ?
F11A B3A F10A 113.4(9) . . ?
F12A B3A F10A 105.5(8) . . ?
F9A B3A F10A 107.6(10) . . ?
C6 N1 C5 114.51(11) . . ?
C6 N1 H1A 107.9(12) . . ?
C5 N1 H1A 109.1(12) . . ?
C6 N1 H1B 107.3(13) . . ?
C5 N1 H1B 110.2(13) . . ?
H1A N1 H1B 107.6(17) . . ?
C18 N2 C17 115.05(11) . . ?
C18 N2 H2A 109.5(12) . . ?
C17 N2 H2A 109.2(12) . . ?
C18 N2 H2B 109.6(13) . . ?
C17 N2 H2B 106.5(13) . . ?
H2A N2 H2B 106.6(18) . . ?
C29 N3 C30 114.74(11) . . ?
C29 N3 H3A 108.5(13) . . ?
C30 N3 H3A 107.8(13) . . ?
C29 N3 H3B 109.9(13) . . ?
C30 N3 H3B 107.7(13) . . ?
H3A N3 H3B 108.0(18) . . ?
O1 C1 Fe1 176.87(14) . . ?
O2 C2 Fe1 177.01(15) . . ?
O3 C3 Fe2 174.87(14) . . ?
O4 C4 Fe2 179.20(15) . . ?
N1 C5 S1 115.38(9) . . ?
N1 C5 H5A 108.4 . . ?
S1 C5 H5A 108.4 . . ?
N1 C5 H5B 108.4 . . ?
S1 C5 H5B 108.4 . . ?
H5A C5 H5B 107.5 . . ?
N1 C6 S2 114.42(9) . . ?
N1 C6 H6A 108.7 . . ?
S2 C6 H6A 108.7 . . ?
N1 C6 H6B 108.7 . . ?
S2 C6 H6B 108.7 . . ?
H6A C6 H6B 107.6 . . ?
P1 C7 H7A 109.5 . . ?
P1 C7 H7B 109.5 . . ?
H7A C7 H7B 109.5 . . ?
P1 C7 H7C 109.5 . . ?
H7A C7 H7C 109.5 . . ?
H7B C7 H7C 109.5 . . ?
P1 C8 H8A 109.5 . . ?
P1 C8 H8B 109.5 . . ?
H8A C8 H8B 109.5 . . ?
P1 C8 H8C 109.5 . . ?
H8A C8 H8C 109.5 . . ?
H8B C8 H8C 109.5 . . ?
P1 C9 H9A 109.5 . . ?
P1 C9 H9B 109.5 . . ?
H9A C9 H9B 109.5 . . ?
P1 C9 H9C 109.5 . . ?
H9A C9 H9C 109.5 . . ?
H9B C9 H9C 109.5 . . ?
P2 C10 H10A 109.5 . . ?
P2 C10 H10B 109.5 . . ?
H10A C10 H10B 109.5 . . ?
P2 C10 H10C 109.5 . . ?
H10A C10 H10C 109.5 . . ?
H10B C10 H10C 109.5 . . ?
P2 C11 H11A 109.5 . . ?
P2 C11 H11B 109.5 . . ?
H11A C11 H11B 109.5 . . ?
P2 C11 H11C 109.5 . . ?
H11A C11 H11C 109.5 . . ?
H11B C11 H11C 109.5 . . ?
P2 C12 H12A 109.5 . . ?
P2 C12 H12B 109.5 . . ?
H12A C12 H12B 109.5 . . ?
P2 C12 H12C 109.5 . . ?
H12A C12 H12C 109.5 . . ?
H12B C12 H12C 109.5 . . ?
O5 C13 Fe3 177.13(14) . . ?
O6 C14 Fe3 176.01(14) . . ?
O7 C15 Fe4 178.00(14) . . ?
O8 C16 Fe4 175.43(12) . . ?
N2 C17 S3 114.36(9) . . ?
N2 C17 H17A 108.7 . . ?
S3 C17 H17A 108.7 . . ?
N2 C17 H17B 108.7 . . ?
S3 C17 H17B 108.7 . . ?
H17A C17 H17B 107.6 . . ?
N2 C18 S4 114.42(9) . . ?
N2 C18 H18A 108.7 . . ?
S4 C18 H18A 108.7 . . ?
N2 C18 H18B 108.7 . . ?
S4 C18 H18B 108.7 . . ?
H18A C18 H18B 107.6 . . ?
P3 C19 H19A 109.5 . . ?
P3 C19 H19B 109.5 . . ?
H19A C19 H19B 109.5 . . ?
P3 C19 H19C 109.5 . . ?
H19A C19 H19C 109.5 . . ?
H19B C19 H19C 109.5 . . ?
P3 C20 H20A 109.5 . . ?
P3 C20 H20B 109.5 . . ?
H20A C20 H20B 109.5 . . ?
P3 C20 H20C 109.5 . . ?
H20A C20 H20C 109.5 . . ?
H20B C20 H20C 109.5 . . ?
P3 C21 H21A 109.5 . . ?
P3 C21 H21B 109.5 . . ?
H21A C21 H21B 109.5 . . ?
P3 C21 H21C 109.5 . . ?
H21A C21 H21C 109.5 . . ?
H21B C21 H21C 109.5 . . ?
P4 C22 H22A 109.5 . . ?
P4 C22 H22B 109.5 . . ?
H22A C22 H22B 109.5 . . ?
P4 C22 H22C 109.5 . . ?
H22A C22 H22C 109.5 . . ?
H22B C22 H22C 109.5 . . ?
P4 C23 H23A 109.5 . . ?
P4 C23 H23B 109.5 . . ?
H23A C23 H23B 109.5 . . ?
P4 C23 H23C 109.5 . . ?
H23A C23 H23C 109.5 . . ?
H23B C23 H23C 109.5 . . ?
P4 C24 H24A 109.5 . . ?
P4 C24 H24B 109.5 . . ?
H24A C24 H24B 109.5 . . ?
P4 C24 H24C 109.5 . . ?
H24A C24 H24C 109.5 . . ?
H24B C24 H24C 109.5 . . ?
O9 C25 Fe5 174.90(16) . . ?
O10 C26 Fe5 177.87(15) . . ?
O11 C27 Fe6 177.89(14) . . ?
O12 C28 Fe6 178.45(14) . . ?
N3 C29 S5 114.29(10) . . ?
N3 C29 H29A 108.7 . . ?
S5 C29 H29A 108.7 . . ?
N3 C29 H29B 108.7 . . ?
S5 C29 H29B 108.7 . . ?
H29A C29 H29B 107.6 . . ?
N3 C30 S6 113.65(10) . . ?
N3 C30 H30A 108.8 . . ?
S6 C30 H30A 108.8 . . ?
N3 C30 H30B 108.8 . . ?
S6 C30 H30B 108.8 . . ?
H30A C30 H30B 107.7 . . ?
P5 C31 H31A 109.5 . . ?
P5 C31 H31B 109.5 . . ?
H31A C31 H31B 109.5 . . ?
P5 C31 H31C 109.5 . . ?
H31A C31 H31C 109.5 . . ?
H31B C31 H31C 109.5 . . ?
P5 C32 H32A 109.5 . . ?
P5 C32 H32B 109.5 . . ?
H32A C32 H32B 109.5 . . ?
P5 C32 H32C 109.5 . . ?
H32A C32 H32C 109.5 . . ?
H32B C32 H32C 109.5 . . ?
P5 C33 H33A 109.5 . . ?
P5 C33 H33B 109.5 . . ?
H33A C33 H33B 109.5 . . ?
P5 C33 H33C 109.5 . . ?
H33A C33 H33C 109.5 . . ?
H33B C33 H33C 109.5 . . ?
P6 C34 H34A 109.5 . . ?
P6 C34 H34B 109.5 . . ?
H34A C34 H34B 109.5 . . ?
P6 C34 H34C 109.5 . . ?
H34A C34 H34C 109.5 . . ?
H34B C34 H34C 109.5 . . ?
P6 C35 H35A 109.5 . . ?
P6 C35 H35B 109.5 . . ?
H35A C35 H35B 109.5 . . ?
P6 C35 H35C 109.5 . . ?
H35A C35 H35C 109.5 . . ?
H35B C35 H35C 109.5 . . ?
P6 C36 H36A 109.5 . . ?
P6 C36 H36B 109.5 . . ?
H36A C36 H36B 109.5 . . ?
P6 C36 H36C 109.5 . . ?
H36A C36 H36C 109.5 . . ?
H36B C36 H36C 109.5 . . ?
F6 B2 F7 109.75(12) . . ?
F6 B2 F5 110.17(12) . . ?
F7 B2 F5 109.45(12) . . ?
F6 B2 F8 109.81(12) . . ?
F7 B2 F8 109.08(12) . . ?
F5 B2 F8 108.56(11) . . ?

loop_
_geom_torsion_atom_site_label_1
_geom_torsion_atom_site_label_2
_geom_torsion_atom_site_label_3
_geom_torsion_atom_site_label_4
_geom_torsion
_geom_torsion_site_symmetry_1
_geom_torsion_site_symmetry_2
_geom_torsion_site_symmetry_3
_geom_torsion_site_symmetry_4
_geom_torsion_publ_flag
C6 N1 C5 S1 62.58(14) . . . . ?
Fe1 S1 C5 N1 -65.25(11) . . . . ?
Fe2 S1 C5 N1 11.05(12) . . . . ?
C5 N1 C6 S2 -66.20(14) . . . . ?
Fe1 S2 C6 N1 71.18(10) . . . . ?
Fe2 S2 C6 N1 -4.10(11) . . . . ?
C18 N2 C17 S3 -64.39(14) . . . . ?
Fe3 S3 C17 N2 62.58(11) . . . . ?
Fe4 S3 C17 N2 -11.62(11) . . . . ?
C17 N2 C18 S4 68.23(13) . . . . ?
Fe3 S4 C18 N2 -68.47(10) . . . . ?
Fe4 S4 C18 N2 5.80(11) . . . . ?
C30 N3 C29 S5 66.45(15) . . . . ?
Fe6 S5 C29 N3 -65.96(11) . . . . ?
Fe5 S5 C29 N3 9.14(12) . . . . ?
C29 N3 C30 S6 -67.82(15) . . . . ?
Fe6 S6 C30 N3 68.47(11) . . . . ?
Fe5 S6 C30 N3 -6.83(12) . . . . ?

loop_
_geom_hbond_atom_site_label_D
_geom_hbond_atom_site_label_H
_geom_hbond_atom_site_label_A
_geom_hbond_distance_DH
_geom_hbond_distance_HA
_geom_hbond_distance_DA
_geom_hbond_angle_DHA
_geom_hbond_site_symmetry_A
_geom_hbond_publ_flag
N1 H1A F5 0.91(2) 2.54(2) 3.2757(15) 138.1(16) . yes
N1 H1A F7 0.91(2) 2.10(2) 2.9149(15) 149.4(17) . yes
N1 H1B F6 0.86(2) 2.23(2) 2.8532(15) 129.7(17) 2_665 yes
N1 H1B O8 0.86(2) 2.41(2) 2.9428(16) 120.4(16) . yes
N2 H2A F2^a 0.86(2) 2.41(2) 2.914(8) 118.1(15) . yes
N2 H2A F2A^b 0.86(2) 2.35(3) 2.86(2) 118.5(16) . yes
N2 H2A F5 0.86(2) 2.304(19) 2.8988(15) 126.7(16) . yes
N2 H2B F8 0.83(2) 2.407(19) 2.9640(15) 125.2(16) . yes
N2 H2B F10^a 0.83(2) 2.00(2) 2.764(3) 152.3(18) . yes
N2 H2B F10A^b 0.83(2) 2.01(2) 2.794(11) 157.9(18) . yes
N3 H3A F8 0.89(2) 2.24(2) 2.9047(15) 130.6(17) 2_666 yes
N3 H3A F10^a 0.89(2) 2.08(2) 2.827(3) 140.7(17) 2_666 yes
N3 H3A F10A^b 0.89(2) 1.97(2) 2.780(12) 149.8(18) 2_666 yes
N3 H3B F4^a 0.91(2) 2.11(2) 2.729(2) 124.7(16) 2_666 yes
N3 H3B F4A^b 0.91(2) 2.15(2) 2.922(6) 142.8(17) 2_666 yes

_refine_diff_density_max         0.970
_refine_diff_density_min         -0.765
_refine_diff_density_rms         0.054

_shelx_res_file                  
; 
TITL ed04Ls in P-1 
    ed04Ls.res 
    created by SHELXL-2018/3 at 13:15:52 on 15-Jun-2021 
CELL 0.71073  14.04860  16.99320  17.39600  65.7186  83.5209  85.4896 
ZERR    6.00   0.00020   0.00030   0.00030   0.0003   0.0003   0.0003 
LATT  1 
SFAC C H B N O F P S CL FE 
UNIT 76 152 6 6 24 24 12 12 8 12 
TEMP -173.140 
SIZE 0.107 0.153 0.191 
L.S. 10 
PLAN  20 
TEMP -173.14 
BOND $H 
HTAB 
EQIV $1 -x+1, -y+1, -z+1 
HTAB N1 F5 
HTAB N1 F7 
EQIV $3 -x+1, -y+1, -z 
HTAB N1 F6_$3 
HTAB N1 O8 
HTAB N2 F2 
HTAB N2 F2A 
HTAB N2 F5 
HTAB N2 F8 
HTAB N2 F10 
HTAB N2 F10A 
HTAB N3 F8_$1 
HTAB N3 F10_$1 
HTAB N3 F10A_$1 
HTAB N3 F4_$1 
HTAB N3 F4A_$1 
CONF 
WPDB -2 
ACTA 
LIST 4 
fmap 2 
 
REM BF4 disorder 
SIMU 0.005 0.01 B1 > F4A 
RIGU B1 > F4A 
SIMU 0.005 0.01 B3 > F12A 
RIGU B3 > F12A 
 
REM CH2Cl2 disorder 
SIMU 0.005 0.01 Cl1 > C37A 
SIMU 0.005 0.01 Cl3 > C38A 
 
OMIT -3 5 0 
 
WGHT    0.021200    2.545000 
FVAR       0.07149   0.72230   0.76418   0.59535   0.86189 
FE1  10    0.351465    0.864395    0.002257    11.00000    0.01810    0.01280 = 
         0.01442   -0.00497   -0.00234   -0.00162 
FE2  10    0.245915    0.778081   -0.044355    11.00000    0.01297    0.01683 = 
         0.01778   -0.00799   -0.00376    0.00045 
FE3  10    0.185002    0.153574    0.299186    11.00000    0.01602    0.01213 = 
         0.01353   -0.00350   -0.00189   -0.00269 
FE4  10    0.189943    0.312656    0.199163    11.00000    0.01115    0.01159 = 
         0.01066   -0.00366   -0.00128   -0.00061 
FE5  10    0.253470    0.385628    0.722137    11.00000    0.01542    0.01591 = 
         0.01202   -0.00505   -0.00353    0.00177 
FE6  10    0.110901    0.484675    0.654460    11.00000    0.01150    0.01600 = 
         0.01131   -0.00502   -0.00232   -0.00054 
PART 1 41.0 
 
CL1   9    0.360104    0.784004    0.275870    41.00000    0.08535    0.04261 = 
         0.02928   -0.00920   -0.00028    0.00279 
CL2   9    0.202423    0.734794    0.409935    41.00000    0.02498    0.05215 = 
         0.05505   -0.03100   -0.01145    0.00904 
C37   1    0.325508    0.720624    0.383020    41.00000    0.02645    0.03555 = 
         0.02138   -0.01091   -0.00426    0.00537 
AFIX  23 
H37A  2    0.363480    0.736165    0.419020    41.00000   -1.20000 
H37B  2    0.339989    0.658984    0.394771    41.00000   -1.20000 
AFIX   0 
PART 2 -41.0 
SAME 0.01 Cl1 > C37 
CL1A  9    0.373703    0.783890    0.271688   -41.00000    0.03124    0.02984 = 
         0.01830   -0.00656   -0.00706    0.00767 
CL2A  9    0.203385    0.750806    0.389578   -41.00000    0.02384    0.05627 = 
         0.05685   -0.03799   -0.00214    0.00086 
C37A  1    0.325605    0.722861    0.375907   -41.00000    0.02743    0.03598 = 
         0.02781   -0.01970   -0.00581    0.00167 
AFIX  23 
H37C  2    0.332893    0.660575    0.387947   -41.00000   -1.20000 
H37D  2    0.361357    0.733523    0.416388   -41.00000   -1.20000 
AFIX   0 
 
PART 0 
PART 1 51.0 
CL3   9    0.077646    0.049774    0.581967    51.00000    0.05695    0.03306 = 
         0.03477   -0.01831   -0.02197    0.01465 
CL4   9    0.030156    0.167315    0.662328    51.00000    0.05846    0.05340 = 
         0.05438   -0.03708   -0.00662    0.01644 
C38   1    0.047848    0.157736    0.565361    51.00000    0.03730    0.02652 = 
         0.03614   -0.01201   -0.00825    0.00050 
AFIX  23 
H38A  2    0.100115    0.195269    0.529301    51.00000   -1.20000 
H38B  2   -0.011331    0.176847    0.535660    51.00000   -1.20000 
AFIX   0 
PART 2 -51.0 
SAME 0.01 Cl3 > C38 
CL3A  9    0.125549    0.091853    0.563805   -51.00000    0.09190    0.09951 = 
         0.04899   -0.01266   -0.00623    0.01775 
CL4A  9    0.057987    0.166667    0.674242   -51.00000    0.09200    0.04084 = 
         0.08447   -0.02357   -0.01116    0.00324 
C38A  1    0.040875    0.168522    0.576151   -51.00000    0.05251    0.04129 = 
         0.05034   -0.01359   -0.01128    0.00607 
AFIX  23 
H38C  2    0.052380    0.226574    0.530628   -51.00000   -1.20000 
H38D  2   -0.025078    0.152405    0.575296   -51.00000   -1.20000 
AFIX   0 
PART 0 
S1    8    0.268370    0.749750    0.091049    11.00000    0.01541    0.01595 = 
         0.01610   -0.00653    0.00017   -0.00128 
S2    8    0.408199    0.777499   -0.062310    11.00000    0.01427    0.01737 = 
         0.01418   -0.00640   -0.00127   -0.00140 
S3    8    0.205968    0.260770    0.340526    11.00000    0.01559    0.01559 = 
         0.01159   -0.00499   -0.00069   -0.00227 
S4    8    0.305755    0.212430    0.199276    11.00000    0.01416    0.01450 = 
         0.01324   -0.00551   -0.00248    0.00105 
S5    8    0.167910    0.475135    0.773516    11.00000    0.01393    0.01869 = 
         0.01330   -0.00746   -0.00217   -0.00115 
S6    8    0.263382    0.503417    0.597882    11.00000    0.01337    0.01824 = 
         0.01323   -0.00494   -0.00094   -0.00171 
P1    7    0.254996    0.951636    0.047222    11.00000    0.02804    0.01684 = 
         0.02414   -0.01046   -0.00352    0.00289 
P2    7    0.237106    0.857122   -0.182722    11.00000    0.02352    0.02194 = 
         0.02010   -0.00755   -0.01013    0.00367 
P3    7    0.258812    0.033449    0.385928    11.00000    0.02561    0.01330 = 
         0.01988   -0.00176   -0.00485   -0.00142 
P4    7    0.169871    0.333761    0.067360    11.00000    0.01318    0.01551 = 
         0.01214   -0.00514   -0.00286    0.00026 
P5    7    0.322761    0.310982    0.650667    11.00000    0.02142    0.02193 = 
         0.01921   -0.01116   -0.00564    0.00454 
P6    7   -0.029668    0.432081    0.725165    11.00000    0.01371    0.02004 = 
         0.01555   -0.00894   -0.00015   -0.00348 
PART 1 21.0 
B1    3    0.404155    0.490070    0.333872    21.00000    0.01779    0.01874 = 
         0.01726   -0.00759   -0.00367   -0.00181 
F1    6    0.368015    0.424620    0.407568    21.00000    0.06907    0.03027 = 
         0.01835   -0.00717    0.00419   -0.02076 
F2    6    0.389558    0.470677    0.264569    21.00000    0.02752    0.02367 = 
         0.01924   -0.01094   -0.00351    0.00075 
F3    6    0.356943    0.567597    0.324584    21.00000    0.03867    0.02641 = 
         0.02361   -0.01296   -0.00788    0.01201 
F4    6    0.501097    0.496384    0.335499    21.00000    0.02024    0.05053 = 
         0.05299   -0.03144   -0.00967    0.00266 
PART 2 -21.0 
SAME 0.01 B1 > F4 
B1A   3    0.413154    0.490775    0.327936   -21.00000    0.02644    0.02186 = 
         0.02170   -0.00950   -0.00331    0.00108 
F1A   6    0.424930    0.417485    0.400256   -21.00000    0.05991    0.02950 = 
         0.03259    0.00091   -0.02494   -0.00505 
F2A   6    0.382896    0.467147    0.265841   -21.00000    0.02720    0.02320 = 
         0.02082   -0.01271   -0.00532   -0.00134 
F3A   6    0.345131    0.545870    0.344873   -21.00000    0.02486    0.03847 = 
         0.02700   -0.02014    0.00128    0.00213 
F4A   6    0.498938    0.532305    0.298131   -21.00000    0.01845    0.03794 = 
         0.04431   -0.02372    0.00213   -0.00895 
PART 0 
F5    6    0.462661    0.420295    0.114654    11.00000    0.01634    0.03128 = 
         0.02009   -0.00854   -0.00342   -0.00124 
F6    6    0.616382    0.434861    0.053031    11.00000    0.02276    0.02576 = 
         0.02326   -0.01335    0.00498   -0.00419 
F7    6    0.564336    0.505854    0.136793    11.00000    0.02709    0.01857 = 
         0.02588   -0.01131    0.00238   -0.00209 
F8    6    0.586945    0.359374    0.195594    11.00000    0.02488    0.01931 = 
         0.02296   -0.00384   -0.00965   -0.00213 
PART 1 31.0 
B3    3    0.577927    0.210615    0.428830    31.00000    0.02946    0.01751 = 
         0.02540   -0.00877   -0.01350    0.00033 
F9    6    0.529653    0.149904    0.416025    31.00000    0.03344    0.02006 = 
         0.03901   -0.01483   -0.01184   -0.00010 
F10   6    0.538037    0.293257    0.378394    31.00000    0.02743    0.01633 = 
         0.02783   -0.00158   -0.01420   -0.00324 
F11   6    0.566044    0.200760    0.510887    31.00000    0.08445    0.03785 = 
         0.02221   -0.00889   -0.02256   -0.00446 
F12   6    0.674287    0.208618    0.402191    31.00000    0.02358    0.06075 = 
         0.08520   -0.04595   -0.01176    0.00111 
PART 2 -31.0 
SAME 0.01 B3 > F12 
B3A   3    0.566499    0.203786    0.437593   -31.00000    0.03473    0.02387 = 
         0.03410   -0.00922   -0.01582    0.00104 
F9A   6    0.533639    0.138304    0.420871   -31.00000    0.03434    0.01652 = 
         0.03825   -0.01254   -0.01160   -0.00235 
F10A  6    0.558459    0.281342    0.364694   -31.00000    0.03050    0.02323 = 
         0.03158   -0.00584   -0.01504   -0.00310 
F11A  6    0.517794    0.207071    0.508639   -31.00000    0.08614    0.05076 = 
         0.02877   -0.02246   -0.00647    0.00763 
F12A  6    0.662467    0.191384    0.448898   -31.00000    0.03846    0.04016 = 
         0.06959   -0.00139   -0.03323   -0.00114 
PART 0 
O1    5    0.516560    0.860157    0.092252    11.00000    0.03104    0.03331 = 
         0.03029   -0.01105   -0.01150   -0.00675 
O2    5    0.413307    1.010369   -0.153244    11.00000    0.05503    0.02191 = 
         0.02339   -0.00044   -0.00490   -0.01103 
O3    5    0.174913    0.624335   -0.052407    11.00000    0.02968    0.02687 = 
         0.04072   -0.01584   -0.00818   -0.00697 
O4    5    0.056176    0.850405   -0.019198    11.00000    0.01825    0.05540 = 
         0.05608   -0.03492   -0.00921    0.01049 
O5    5   -0.004451    0.138633    0.391442    11.00000    0.02002    0.03071 = 
         0.02506   -0.00730    0.00137   -0.00582 
O6    5    0.111063    0.061281    0.211265    11.00000    0.04474    0.03125 = 
         0.03328   -0.01966   -0.00206   -0.01317 
O7    5   -0.015889    0.342852    0.228281    11.00000    0.01531    0.03187 = 
         0.02873   -0.01275    0.00058    0.00123 
O8    5    0.249455    0.491421    0.130584    11.00000    0.02104    0.01505 = 
         0.02103   -0.00557   -0.00213   -0.00306 
O9    5    0.415334    0.332699    0.826044    11.00000    0.04152    0.04785 = 
         0.03968   -0.02870   -0.02856    0.02285 
O10   5    0.133687    0.240276    0.824893    11.00000    0.04259    0.02103 = 
         0.04376   -0.00091    0.01058   -0.00479 
O11   5    0.039184    0.663880    0.576305    11.00000    0.03062    0.02037 = 
         0.03332   -0.00409   -0.00694    0.00488 
O12   5    0.065049    0.420747    0.531295    11.00000    0.02574    0.04312 = 
         0.02389   -0.02089   -0.00802    0.00169 
N1    4    0.397791    0.620819    0.079110    11.00000    0.01956    0.01503 = 
         0.01879   -0.00617   -0.00358    0.00115 
H1A   2    0.431682    0.572041    0.108946    11.00000   -1.50000 
H1B   2    0.357504    0.607194    0.053227    11.00000   -1.50000 
N2    4    0.396865    0.293014    0.279991    11.00000    0.01408    0.01665 = 
         0.01524   -0.00432   -0.00343   -0.00213 
H2A   2    0.378644    0.341228    0.241792    11.00000   -1.50000 
H2B   2    0.448950    0.301281    0.293191    11.00000   -1.50000 
N3    4    0.327483    0.575218    0.698872    11.00000    0.01578    0.02320 = 
         0.02422   -0.01180   -0.00215   -0.00456 
H3A   2    0.360594    0.618307    0.698147    11.00000   -1.50000 
H3B   2    0.363871    0.525734    0.720041    11.00000   -1.50000 
C1    1    0.450227    0.862003    0.058809    11.00000    0.02531    0.01616 = 
         0.01697   -0.00511   -0.00062   -0.00415 
C2    1    0.386872    0.954157   -0.091679    11.00000    0.02971    0.01801 = 
         0.02218   -0.00808   -0.00636   -0.00189 
C3    1    0.206649    0.682599   -0.048220    11.00000    0.01752    0.02442 = 
         0.02233   -0.00902   -0.00401   -0.00036 
C4    1    0.131561    0.821879   -0.028715    11.00000    0.02105    0.03028 = 
         0.03032   -0.01651   -0.00754    0.00144 
C5    1    0.346037    0.655486    0.138768    11.00000    0.02139    0.01603 = 
         0.01523   -0.00489   -0.00121   -0.00005 
AFIX  23 
H5A   2    0.394003    0.670276    0.167799    11.00000   -1.20000 
H5B   2    0.306971    0.609190    0.182481    11.00000   -1.20000 
AFIX   0 
C6    1    0.465381    0.681402    0.013369    11.00000    0.01403    0.02011 = 
         0.01843   -0.00798   -0.00283    0.00056 
AFIX  23 
H6A   2    0.502709    0.650248   -0.017905    11.00000   -1.20000 
H6B   2    0.511090    0.699524    0.041811    11.00000   -1.20000 
AFIX   0 
C7    1    0.320363    1.011484    0.089300    11.00000    0.03825    0.02452 = 
         0.03429   -0.01839    0.00287   -0.00573 
AFIX 137 
H7A   2    0.367613    1.047013    0.045229    11.00000   -1.50000 
H7B   2    0.353291    0.970811    0.137736    11.00000   -1.50000 
H7C   2    0.275319    1.048797    0.107551    11.00000   -1.50000 
AFIX   0 
C8    1    0.189539    1.038302   -0.031907    11.00000    0.05979    0.03130 = 
         0.03960   -0.01739   -0.01694    0.02295 
AFIX 137 
H8A   2    0.235013    1.075091   -0.076982    11.00000   -1.50000 
H8B   2    0.151837    1.072943   -0.005328    11.00000   -1.50000 
H8C   2    0.146534    1.013522   -0.056003    11.00000   -1.50000 
AFIX   0 
C9    1    0.160639    0.904420    0.131645    11.00000    0.02777    0.03149 = 
         0.04217   -0.02428    0.00606   -0.00153 
AFIX 137 
H9A   2    0.116588    0.874860    0.113399    11.00000   -1.50000 
H9B   2    0.125347    0.950175    0.144658    11.00000   -1.50000 
H9C   2    0.189206    0.862817    0.182309    11.00000   -1.50000 
AFIX   0 
C10   1    0.192012    0.968257   -0.212795    11.00000    0.05434    0.02748 = 
         0.03461   -0.01019   -0.02326    0.01367 
AFIX 137 
H10A  2    0.191096    0.996639   -0.274468    11.00000   -1.50000 
H10B  2    0.233804    0.999249   -0.194101    11.00000   -1.50000 
H10C  2    0.126867    0.968697   -0.186002    11.00000   -1.50000 
AFIX   0 
C11   1    0.155433    0.816283   -0.229942    11.00000    0.04620    0.04503 = 
         0.03585   -0.01694   -0.02270   -0.00339 
AFIX 137 
H11A  2    0.152826    0.855214   -0.289758    11.00000   -1.50000 
H11B  2    0.091307    0.812946   -0.200260    11.00000   -1.50000 
H11C  2    0.177971    0.758589   -0.225362    11.00000   -1.50000 
AFIX   0 
C12   1    0.345471    0.869702   -0.253240    11.00000    0.03714    0.04328 = 
         0.01829   -0.00674   -0.00516    0.00209 
AFIX 137 
H12A  2    0.330639    0.904200   -0.311728    11.00000   -1.50000 
H12B  2    0.371549    0.812705   -0.248071    11.00000   -1.50000 
H12C  2    0.392843    0.899004   -0.238065    11.00000   -1.50000 
AFIX   0 
C13   1    0.070640    0.142597    0.356865    11.00000    0.02282    0.01613 = 
         0.01633   -0.00350   -0.00478   -0.00436 
C14   1    0.142808    0.098709    0.243720    11.00000    0.02503    0.01825 = 
         0.02135   -0.00605    0.00036   -0.00381 
C15   1    0.065127    0.329709    0.218160    11.00000    0.01941    0.01717 = 
         0.01366   -0.00584   -0.00110   -0.00191 
C16   1    0.229564    0.419872    0.158876    11.00000    0.01271    0.01822 = 
         0.01269   -0.00630   -0.00291    0.00148 
C17   1    0.328597    0.270872    0.357177    11.00000    0.01834    0.01993 = 
         0.01335   -0.00595   -0.00215   -0.00390 
AFIX  23 
H17A  2    0.330021    0.316073    0.379067    11.00000   -1.20000 
H17B  2    0.350719    0.215637    0.401155    11.00000   -1.20000 
AFIX   0 
C18   1    0.410296    0.226422    0.244597    11.00000    0.01479    0.01795 = 
         0.01694   -0.00625   -0.00330    0.00073 
AFIX  23 
H18A  2    0.427750    0.170450    0.290153    11.00000   -1.20000 
H18B  2    0.464681    0.242324    0.200241    11.00000   -1.20000 
AFIX   0 
C19   1    0.179571   -0.056238    0.439459    11.00000    0.04166    0.01771 = 
         0.02930   -0.00198   -0.00496   -0.00921 
AFIX 137 
H19A  2    0.128657   -0.040747    0.474678    11.00000   -1.50000 
H19B  2    0.216231   -0.107124    0.475270    11.00000   -1.50000 
H19C  2    0.151043   -0.069264    0.397330    11.00000   -1.50000 
AFIX   0 
C20   1    0.350711   -0.013379    0.332682    11.00000    0.04275    0.02322 = 
         0.03716   -0.00589   -0.00173    0.01154 
AFIX 137 
H20A  2    0.378899   -0.065920    0.374642    11.00000   -1.50000 
H20B  2    0.400834    0.028392    0.303204    11.00000   -1.50000 
H20C  2    0.321734   -0.027748    0.291616    11.00000   -1.50000 
AFIX   0 
C21   1    0.320279    0.035575    0.471516    11.00000    0.04313    0.02159 = 
         0.03053   -0.00123   -0.01886   -0.00289 
AFIX 137 
H21A  2    0.338710   -0.023544    0.509049    11.00000   -1.50000 
H21B  2    0.277467    0.061749    0.503727    11.00000   -1.50000 
H21C  2    0.377804    0.069667    0.447921    11.00000   -1.50000 
AFIX   0 
C22   1    0.135178    0.244879    0.045792    11.00000    0.05410    0.02365 = 
         0.02450   -0.01173   -0.01445   -0.00335 
AFIX 137 
H22A  2    0.073092    0.224367    0.076815    11.00000   -1.50000 
H22B  2    0.183625    0.197691    0.063964    11.00000   -1.50000 
H22C  2    0.130052    0.264503   -0.015070    11.00000   -1.50000 
AFIX   0 
C23   1    0.080980    0.417793    0.018895    11.00000    0.02413    0.02609 = 
         0.01903   -0.00696   -0.00898    0.00765 
AFIX 137 
H23A  2    0.094916    0.470274    0.025310    11.00000   -1.50000 
H23B  2    0.017208    0.398565    0.046556    11.00000   -1.50000 
H23C  2    0.082689    0.430034   -0.041422    11.00000   -1.50000 
AFIX   0 
C24   1    0.275704    0.370512   -0.005190    11.00000    0.01934    0.05171 = 
         0.01501   -0.00941    0.00130   -0.00384 
AFIX 137 
H24A  2    0.326934    0.325745    0.011501    11.00000   -1.50000 
H24B  2    0.296734    0.423476   -0.003723    11.00000   -1.50000 
H24C  2    0.260818    0.382238   -0.062681    11.00000   -1.50000 
AFIX   0 
C25   1    0.353583    0.356969    0.782836    11.00000    0.02789    0.02663 = 
         0.02292   -0.01549   -0.00915    0.00904 
C26   1    0.179637    0.298885    0.783804    11.00000    0.02830    0.01972 = 
         0.02282   -0.00576   -0.00072    0.00400 
C27   1    0.065517    0.593365    0.607528    11.00000    0.01585    0.02378 = 
         0.01840   -0.00707   -0.00196   -0.00211 
C28   1    0.084052    0.446635    0.579026    11.00000    0.01409    0.02533 = 
         0.01636   -0.00677   -0.00256    0.00079 
C29   1    0.237354    0.568116    0.754638    11.00000    0.01636    0.02463 = 
         0.02494   -0.01502   -0.00082   -0.00351 
AFIX  23 
H29A  2    0.197038    0.621186    0.728749    11.00000   -1.20000 
H29B  2    0.253524    0.565060    0.809759    11.00000   -1.20000 
AFIX   0 
C30   1    0.313551    0.592584    0.609521    11.00000    0.02094    0.02162 = 
         0.01962   -0.00577   -0.00129   -0.00674 
AFIX  23 
H30A  2    0.376171    0.605799    0.575413    11.00000   -1.20000 
H30B  2    0.270497    0.644303    0.586527    11.00000   -1.20000 
AFIX   0 
C31   1    0.438187    0.350646    0.596448    11.00000    0.02037    0.03895 = 
         0.03169   -0.01951   -0.00149    0.00625 
AFIX 137 
H31A  2    0.467485    0.312046    0.570591    11.00000   -1.50000 
H31B  2    0.479948    0.352501    0.637108    11.00000   -1.50000 
H31C  2    0.429611    0.408863    0.552293    11.00000   -1.50000 
AFIX   0 
C32   1    0.349617    0.198331    0.717030    11.00000    0.04888    0.02347 = 
         0.03671   -0.01354   -0.00635    0.01068 
AFIX 137 
H32A  2    0.386242    0.170971    0.682642    11.00000   -1.50000 
H32B  2    0.289633    0.168363    0.741842    11.00000   -1.50000 
H32C  2    0.387449    0.194948    0.762370    11.00000   -1.50000 
AFIX   0 
C33   1    0.259801    0.302283    0.569351    11.00000    0.03158    0.05088 = 
         0.03670   -0.03226   -0.01124    0.00786 
AFIX 137 
H33A  2    0.252282    0.359579    0.523436    11.00000   -1.50000 
H33B  2    0.196473    0.278909    0.593620    11.00000   -1.50000 
H33C  2    0.296579    0.263652    0.546996    11.00000   -1.50000 
AFIX   0 
C34   1   -0.046147    0.405926    0.838301    11.00000    0.01773    0.02712 = 
         0.01585   -0.00628    0.00010   -0.00254 
AFIX 137 
H34A  2   -0.038292    0.457882    0.847905    11.00000   -1.50000 
H34B  2    0.001619    0.361368    0.867296    11.00000   -1.50000 
H34C  2   -0.110632    0.384457    0.860565    11.00000   -1.50000 
AFIX   0 
C35   1   -0.130772    0.506046    0.684753    11.00000    0.01414    0.03950 = 
         0.01950   -0.00918   -0.00259    0.00112 
AFIX 137 
H35A  2   -0.132554    0.519513    0.624470    11.00000   -1.50000 
H35B  2   -0.123778    0.559403    0.692109    11.00000   -1.50000 
H35C  2   -0.190451    0.479069    0.715910    11.00000   -1.50000 
AFIX   0 
C36   1   -0.066793    0.333755    0.721789    11.00000    0.03048    0.03508 = 
         0.04105   -0.02489    0.01042   -0.01635 
AFIX 137 
H36A  2   -0.069390    0.342494    0.662749    11.00000   -1.50000 
H36B  2   -0.130380    0.319174    0.752269    11.00000   -1.50000 
H36C  2   -0.020662    0.286488    0.748526    11.00000   -1.50000 
AFIX   0 
 
B2    3    0.557938    0.430379    0.124317    11.00000    0.01729    0.01647 = 
         0.01690   -0.00613   -0.00112   -0.00113 
HKLF 4 
 
 
 
 
REM  ed04Ls in P-1 
REM wR2 = 0.0527, GooF = S = 1.050, Restrained GooF = 1.074 for all data 
REM R1 = 0.0213 for 17347 Fo > 4sig(Fo) and 0.0241 for all 18706 data 
REM 995 parameters refined using 548 restraints 
 
END 
 
WGHT      0.0212      2.5451 
 
REM Instructions for potential hydrogen bonds 
HTAB C37 F11_$1 
HTAB C37 F3 
HTAB C37A F3A 
EQIV $2 -x, -y+1, -z+1 
HTAB C38 O11_$2 
HTAB C38A O11_$2 
HTAB N1 F2 
HTAB N1 F2A 
HTAB N1 F5 
HTAB N1 F7 
HTAB N1 F6_$3 
HTAB N1 O8 
HTAB N2 F2 
HTAB N2 F2A 
HTAB N2 F5 
HTAB N2 F8 
HTAB N2 F10 
HTAB N2 F10A 
HTAB N3 F8_$1 
HTAB N3 F10_$1 
HTAB N3 F10A_$1 
HTAB N3 F4_$1 
HTAB N3 F4A_$1 
HTAB N3 F7_$1 
HTAB C5 F2 
HTAB C5 F3 
HTAB C5 F2A 
HTAB C6 F5_$3 
HTAB C6 O9_$1 
EQIV $4 x, y+1, z 
HTAB C9 O6_$4 
HTAB C9 Cl1 
EQIV $5 x, y+1, z-1 
HTAB C10 Cl3_$5 
HTAB C10 Cl3A_$5 
HTAB C17 F1 
HTAB C17 F1A 
HTAB C17 F2A 
HTAB C18 F9 
HTAB C18 S2_$3 
HTAB C19 Cl3 
EQIV $6 -x+1, -y, -z+1 
HTAB C19 F12A_$6 
HTAB C20 F11_$6 
HTAB C21 F9A_$6 
HTAB C21 F12A_$6 
HTAB C21 Cl3 
HTAB C21 Cl3A 
HTAB C21 F9 
HTAB C21 F9A 
HTAB C24 S4 
HTAB C24 F6_$3 
EQIV $7 x, y, z-1 
HTAB C24 S5_$7 
HTAB C31 F11A 
HTAB C31 S6 
HTAB C31 F1A 
HTAB C33 F1 
HTAB C33 Cl4 
HTAB C33 Cl4A 
HTAB C35 O12_$2 
HTAB C35 S3_$2 
HTAB C36 Cl2A_$2 
HTAB C36 S1_$2 
HTAB C36 Cl4 
HTAB C36 Cl4A 
HTAB C36 O10 
 
REM Highest difference peak  0.970,  deepest hole -0.765,  1-sigma level  0.054 
Q1    1  -0.0195  0.1243  0.6911  11.00000  0.05    0.97 
Q2    1   0.0801  0.1147  0.7460  11.00000  0.05    0.54 
Q3    1   0.6297  0.1883  0.4903  11.00000  0.05    0.43 
Q4    1   0.3794  0.3226  0.6254  11.00000  0.05    0.41 
Q5    1   0.3019  0.3755  0.7013  11.00000  0.05    0.38 
Q6    1   0.2171  0.8265 -0.0561  11.00000  0.05    0.36 
Q7    1   0.1949  0.9381  0.0912  11.00000  0.05    0.35 
Q8    1   0.2017  0.8118 -0.0684  11.00000  0.05    0.35 
Q9    1   0.3172  0.9071 -0.0295  11.00000  0.05    0.33 
Q10   1   0.1996  0.4331  0.7690  11.00000  0.05    0.33 
Q11   1  -0.0251  0.3834  0.7289  11.00000  0.05    0.33 
Q12   1   0.3231  0.0065  0.3580  11.00000  0.05    0.33 
Q13   1   0.0619  0.1041  0.5876  11.00000  0.05    0.32 
Q14   1   0.1571  0.2867  0.0566  11.00000  0.05    0.32 
Q15   1   0.2005  0.8338 -0.2049  11.00000  0.05    0.31 
Q16   1   0.2890  0.9037  0.0212  11.00000  0.05    0.31 
Q17   1  -0.0539  0.3817  0.7211  11.00000  0.05    0.31 
Q18   1   0.3372  0.9184 -0.0181  11.00000  0.05    0.31 
Q19   1   0.2244 -0.0116  0.4150  11.00000  0.05    0.30 
Q20   1   0.6728  0.2317  0.3659  11.00000  0.05    0.30 
;
_shelx_res_checksum              46889

_shelx_hkl_file                  
; 
   2   0   0  348.71    7.56 
  -3   0   0    0.17    0.04 
  -3   0   0    0.24    0.05 
  -3   0   0    0.23    0.05 
  -3   0   0    0.17    0.05 
  -3   0   0    0.15    0.04 
  -3   0   0    0.15    0.05 
  -3   0   0    0.21    0.05 
   3   0   0    0.22    0.06 
   3   0   0    0.16    0.05 
   3   0   0    0.14    0.04 
   3   0   0    0.19    0.05 
   3   0   0    0.25    0.07 
   3   0   0    0.24    0.04 
   3   0   0    0.18    0.04 
   3   0   0    0.10    0.03 
  -4   0   0    1.66    0.14 
  -4   0   0    1.54    0.12 
  -4   0   0    1.59    0.12 
  -4   0   0    1.57    0.09 
  -4   0   0    1.56    0.11 
  -4   0   0    1.35    0.15 
  -4   0   0    1.58    0.14 
  -4   0   0    1.74    0.13 
   4   0   0    1.62    0.09 
   4   0   0    1.50    0.13 
   4   0   0    1.71    0.12 
   4   0   0    1.67    0.17 
   4   0   0    1.57    0.11 
   4   0   0    1.49    0.12 
  -5   0   0   80.80    1.62 
  -5   0   0   81.10    1.34 
  -5   0   0   82.17    1.55 
  -5   0   0   88.97    1.56 
  -5   0   0   81.35    1.44 
  -5   0   0   80.72    1.48 
  -5   0   0   79.98    1.47 
   5   0   0   80.20    1.53 
   5   0   0   82.78    1.45 
   5   0   0   80.80    1.43 
   5   0   0   79.98    1.53 
   5   0   0   81.71    1.35 
   5   0   0   79.49    1.43 
  -6   0   0    5.28    0.33 
  -6   0   0    4.91    0.19 
  -6   0   0    5.19    0.29 
  -6   0   0    5.16    0.26 
  -6   0   0    5.26    0.26 
  -6   0   0    5.46    0.25 
   6   0   0    5.50    0.24 
   6   0   0    5.56    0.20 
   6   0   0    4.82    0.33 
   6   0   0    5.83    0.25 
   6   0   0    5.33    0.25 
   6   0   0    5.12    0.29 
  -7   0   0   19.94    0.46 
  -7   0   0   20.44    0.56 
  -7   0   0   19.86    0.71 
  -7   0   0   20.82    0.59 
  -7   0   0   20.43    0.57 
  -7   0   0   20.58    0.66 
  -7   0   0   21.03    0.60 
   7   0   0   20.22    0.57 
   7   0   0   19.86    0.65 
   7   0   0   19.85    0.64 
   7   0   0   20.29    0.55 
   7   0   0   20.51    0.47 
   7   0   0   20.10    0.55 
  -8   0   0    0.07    0.09 
  -8   0   0    0.03    0.06 
  -8   0   0    0.13    0.08 
  -8   0   0    0.04    0.04 
  -8   0   0    0.05    0.06 
  -8   0   0    0.10    0.09 
  -8   0   0    0.15    0.07 
  -8   0   0    0.10    0.08 
   8   0   0    0.05    0.07 
   8   0   0   -0.07    0.06 
   8   0   0    0.11    0.09 
   8   0   0    0.11    0.05 
   8   0   0    0.05    0.06 
   8   0   0    0.05    0.06 
  -9   0   0    2.49    0.23 
  -9   0   0    2.57    0.21 
  -9   0   0    2.78    0.16 
  -9   0   0    2.67    0.22 
  -9   0   0    2.72    0.28 
  -9   0   0    2.43    0.22 
  -9   0   0    2.61    0.20 
  -9   0   0    2.10    0.32 
   9   0   0    2.81    0.21 
   9   0   0    2.69    0.22 
   9   0   0    3.08    0.29 
   9   0   0    2.57    0.40 
   9   0   0    2.60    0.16 
   9   0   0    2.85    0.22 
   9   0   0    2.83    0.27 
 -10   0   0   18.28    0.61 
 -10   0   0   17.65    0.79 
 -10   0   0   17.57    0.55 
 -10   0   0   17.30    0.61 
 -10   0   0   17.28    0.63 
 -10   0   0   17.37    0.45 
 -10   0   0   17.84    0.72 
 -10   0   0   17.78    0.59 
  10   0   0   17.01    0.72 
  10   0   0   17.40    0.70 
  10   0   0   16.94    0.56 
  10   0   0   17.87    0.58 
  10   0   0   18.08    0.71 
  10   0   0   18.10    0.60 
 -11   0   0   13.57    0.49 
 -11   0   0   12.80    0.52 
 -11   0   0   14.12    0.57 
 -11   0   0   14.05    0.55 
 -11   0   0   13.39    0.65 
 -11   0   0   13.31    0.72 
 -11   0   0   13.22    0.57 
  11   0   0   12.84    0.52 
  11   0   0   14.07    0.56 
  11   0   0   13.00    0.63 
  11   0   0   13.54    0.64 
 -12   0   0   39.96    1.12 
 -12   0   0   40.42    1.08 
 -12   0   0   41.19    1.28 
 -12   0   0   39.94    0.98 
 -12   0   0   42.42    1.08 
 -12   0   0   40.88    1.39 
 -12   0   0   39.45    1.09 
  12   0   0   38.39    1.28 
  12   0   0   40.81    1.01 
  12   0   0   40.86    1.26 
  12   0   0   41.80    1.03 
  12   0   0   40.49    1.05 
 -13   0   0   39.05    1.06 
 -13   0   0   38.37    1.12 
 -13   0   0   39.28    1.09 
 -13   0   0   39.26    0.98 
 -13   0   0   40.16    1.31 
 -13   0   0   39.80    1.43 
 -13   0   0   38.68    1.10 
  13   0   0   40.34    1.22 
  13   0   0   40.80    1.30 
  13   0   0   37.63    1.24 
  13   0   0   39.35    1.01 
  13   0   0   38.84    1.02 
 -14   0   0   59.45    1.48 
 -14   0   0   61.32    1.48 
 -14   0   0   59.08    1.52 
 -14   0   0   59.55    1.32 
 -14   0   0   59.55    1.43 
 -14   0   0   62.48    1.92 
 -14   0   0   60.71    1.74 
  14   0   0   60.22    1.39 
  14   0   0   59.36    1.89 
  14   0   0   60.26    1.70 
  14   0   0   59.85    1.41 
 -15   0   0    7.98    0.46 
 -15   0   0    8.26    0.70 
 -15   0   0    8.17    0.49 
 -15   0   0    8.45    0.49 
 -15   0   0    7.56    0.38 
 -15   0   0    8.45    0.63 
  15   0   0    7.32    0.42 
  15   0   0    9.13    0.64 
  15   0   0    8.77    0.45 
  15   0   0    8.38    0.43 
 -16   0   0   14.66    0.54 
 -16   0   0   15.65    0.82 
 -16   0   0   15.81    0.69 
 -16   0   0   16.91    1.01 
 -16   0   0   15.29    0.71 
 -16   0   0   14.80    0.86 
 -16   0   0   14.95    0.69 
  16   0   0   16.64    0.90 
  16   0   0   15.17    0.84 
  16   0   0   14.82    0.61 
  16   0   0   14.34    0.65 
  16   0   0   15.48    0.61 
 -17   0   0    0.62    0.19 
 -17   0   0    0.39    0.21 
 -17   0   0    1.11    0.36 
 -17   0   0    0.96    0.17 
 -17   0   0    0.64    0.20 
 -17   0   0    0.80    0.22 
 -17   0   0    1.21    0.24 
  17   0   0    0.89    0.18 
  17   0   0    0.97    0.33 
  17   0   0    0.79    0.18 
  17   0   0    0.70    0.17 
  17   0   0    0.28    0.37 
 -18   0   0    8.19    0.54 
 -18   0   0    8.28    0.51 
 -18   0   0    7.80    0.68 
 -18   0   0    7.21    0.54 
 -18   0   0    7.96    0.53 
 -18   0   0    7.21    0.88 
  18   0   0    7.82    0.43 
  18   0   0    8.26    0.70 
  18   0   0    7.61    0.57 
  18   0   0    8.32    0.69 
  18   0   0    7.85    0.52 
  18  -1   0    5.86    0.36 
  18  -1   0    5.83    0.36 
  18  -1   0    4.15    0.53 
 -18   1   0    5.43    0.43 
 -18   1   0    5.69    0.83 
 -18   1   0    5.46    0.59 
 -18   1   0    5.96    0.44 
 -18   1   0    5.60    0.35 
 -18   1   0    5.96    0.45 
 -18   1   0    5.12    0.44 
  17  -1   0    8.76    0.43 
  17  -1   0    9.28    0.68 
  17  -1   0    9.70    0.48 
  17  -1   0    9.23    0.45 
  17  -1   0    9.56    0.74 
 -17   1   0    8.56    0.53 
 -17   1   0    9.03    0.52 
 -17   1   0    8.95    0.78 
 -17   1   0    9.06    0.46 
 -17   1   0    9.71    0.71 
 -17   1   0    9.50    0.56 
 -17   1   0    9.43    0.54 
  16  -1   0    0.02    0.12 
  16  -1   0    0.22    0.12 
  16  -1   0   -0.06    0.11 
  16  -1   0    0.16    0.20 
  16  -1   0    0.12    0.21 
  16  -1   0    0.01    0.16 
 -16   1   0   -0.08    0.18 
 -16   1   0    0.26    0.13 
 -16   1   0    0.16    0.13 
 -16   1   0   -0.07    0.15 
 -16   1   0   -0.04    0.10 
 -16   1   0   -0.04    0.11 
 -16   1   0    0.02    0.10 
  15  -1   0    3.07    0.46 
  15  -1   0    4.00    0.29 
  15  -1   0    3.27    0.29 
  15  -1   0    3.31    0.28 
  15  -1   0    3.46    0.32 
  15  -1   0    4.31    0.43 
 -15   1   0    2.92    0.59 
 -15   1   0    3.58    0.33 
 -15   1   0    3.20    0.29 
 -15   1   0    3.95    0.58 
 -15   1   0    3.92    0.33 
 -15   1   0    3.15    0.33 
 -15   1   0    3.63    0.58 
  14  -1   0    8.00    0.42 
  14  -1   0    6.65    0.56 
  14  -1   0    7.47    0.54 
  14  -1   0    8.03    0.42 
 -14   1   0    7.77    0.45 
 -14   1   0    8.69    0.59 
 -14   1   0    8.30    0.67 
 -14   1   0    7.97    0.44 
 -14   1   0    8.52    0.49 
 -14   1   0    7.47    0.44 
 -14   1   0    7.14    0.41 
  13  -1   0    3.93    0.38 
  13  -1   0    4.47    0.30 
  13  -1   0    4.28    0.31 
  13  -1   0    3.84    0.41 
 -13   1   0    4.62    0.49 
 -13   1   0    4.29    0.35 
 -13   1   0    4.40    0.34 
 -13   1   0    4.47    0.42 
 -13   1   0    3.77    0.30 
 -13   1   0    4.58    0.33 
 -13   1   0    4.66    0.34 
  12  -1   0    1.39    0.25 
  12  -1   0    1.26    0.19 
  12  -1   0    1.09    0.27 
  12  -1   0    1.04    0.17 
 -12   1   0    1.70    0.26 
 -12   1   0    1.05    0.26 
 -12   1   0    1.13    0.20 
 -12   1   0    1.07    0.19 
 -12   1   0    1.31    0.26 
 -12   1   0    0.96    0.18 
 -12   1   0    1.62    0.23 
  11  -1   0    7.08    0.37 
  11  -1   0    7.72    0.40 
  11  -1   0    6.52    0.44 
  11  -1   0    7.95    0.51 
 -11   1   0    6.47    0.39 
 -11   1   0    7.73    0.41 
 -11   1   0    6.92    0.37 
 -11   1   0    7.35    0.54 
 -11   1   0    7.72    0.40 
 -11   1   0    7.12    0.47 
 -11   1   0    7.23    0.38 
  10  -1   0   19.90    0.72 
  10  -1   0   16.90    0.56 
  10  -1   0   16.87    0.57 
  10  -1   0   16.86    0.55 
  10  -1   0   17.43    0.72 
 -10   1   0   17.19    0.69 
 -10   1   0   17.34    0.61 
 -10   1   0   16.88    0.58 
 -10   1   0   16.06    0.57 
 -10   1   0   16.01    0.56 
 -10   1   0   18.72    0.81 
 -10   1   0   17.01    0.61 
   9  -1   0   57.46    1.36 
   9  -1   0   55.68    1.40 
   9  -1   0   58.37    1.22 
   9  -1   0   56.22    1.19 
   9  -1   0   56.59    1.18 
  -9   1   0   58.08    1.23 
  -9   1   0   56.47    1.50 
  -9   1   0   57.33    1.23 
  -9   1   0   56.43    1.27 
  -9   1   0   57.60    1.38 
  -9   1   0   58.07    1.27 
  -9   1   0   57.77    1.24 
   8  -1   0    1.05    0.17 
   8  -1   0    1.50    0.24 
   8  -1   0    1.21    0.16 
   8  -1   0    1.30    0.15 
   8  -1   0    1.14    0.16 
  -8   1   0    1.03    0.16 
  -8   1   0    0.95    0.14 
  -8   1   0    1.16    0.15 
  -8   1   0    1.04    0.15 
  -8   1   0    1.32    0.25 
  -8   1   0    1.12    0.18 
   7  -1   0   11.42    0.38 
   7  -1   0   11.97    0.39 
   7  -1   0   12.08    0.41 
   7  -1   0   11.59    0.49 
   7  -1   0   11.49    0.45 
  -7   1   0   11.59    0.42 
  -7   1   0   11.68    0.28 
  -7   1   0   12.14    0.40 
  -7   1   0   11.98    0.40 
  -7   1   0   12.35    0.54 
  -7   1   0   11.93    0.43 
   6  -1   0    3.70    0.20 
   6  -1   0    3.29    0.20 
   6  -1   0    3.58    0.25 
   6  -1   0    3.61    0.20 
   6  -1   0    2.51    0.21 
   6  -1   0    3.47    0.23 
  -6   1   0    3.28    0.25 
  -6   1   0    3.66    0.22 
  -6   1   0    3.66    0.28 
  -6   1   0    3.83    0.21 
  -6   1   0    3.28    0.20 
  -6   1   0    3.37    0.23 
  -6   1   0    2.86    0.17 
   5  -1   0   19.59    0.50 
   5  -1   0   20.26    0.49 
   5  -1   0   20.73    0.55 
   5  -1   0   20.09    0.48 
   5  -1   0   19.87    0.50 
   5  -1   0   19.09    0.57 
  -5   1   0   19.54    0.58 
  -5   1   0   20.27    0.62 
  -5   1   0   19.87    0.51 
  -5   1   0   20.17    0.51 
  -5   1   0   19.90    0.49 
  -5   1   0   20.37    0.55 
   4  -1   0    5.33    0.20 
   4  -1   0    5.20    0.20 
   4  -1   0    5.47    0.27 
   4  -1   0    5.40    0.25 
   4  -1   0    5.35    0.23 
  -4   1   0    4.78    0.19 
  -4   1   0    4.35    0.23 
  -4   1   0    4.92    0.24 
  -4   1   0    5.21    0.23 
  -4   1   0    5.23    0.21 
  -4   1   0    4.99    0.26 
  -4   1   0    5.19    0.21 
   3  -1   0    2.17    0.11 
   3  -1   0    2.19    0.15 
   3  -1   0    2.10    0.11 
   3  -1   0    2.10    0.12 
   3  -1   0    3.05    0.23 
   3  -1   0    2.00    0.12 
  -3   1   0    2.07    0.12 
  -3   1   0    2.07    0.13 
  -3   1   0    2.05    0.11 
  -3   1   0    2.11    0.11 
  -3   1   0    2.38    0.12 
  -3   1   0    2.04    0.12 
  -3   1   0    2.24    0.16 
   2  -1   0   83.76    1.35 
   2  -1   0   85.82    1.36 
   2  -1   0   83.56    1.36 
   2  -1   0   83.87    1.42 
   2  -1   0   84.35    1.43 
  -2   1   0   82.28    1.36 
  -2   1   0   83.91    1.38 
  -2   1   0   84.07    1.35 
  -2   1   0   84.93    1.43 
  -2   1   0   83.21    1.36 
  -2   1   0   84.54    1.36 
  -2   1   0   84.65    1.35 
  -3  -1   0   22.54    0.46 
  -3  -1   0   21.30    0.38 
  -3  -1   0   21.40    0.47 
  -3  -1   0   22.15    0.53 
  -3  -1   0   21.84    0.49 
  -3  -1   0   21.80    0.49 
  -3  -1   0   22.03    0.48 
   3   1   0   21.47    0.47 
   3   1   0   21.99    0.53 
   3   1   0   21.43    0.48 
   3   1   0   21.32    0.48 
   3   1   0   21.81    0.55 
   3   1   0   22.06    0.46 
  -4  -1   0    3.44    0.21 
  -4  -1   0    3.61    0.18 
  -4  -1   0    3.77    0.21 
  -4  -1   0    3.83    0.19 
  -4  -1   0    4.50    0.18 
  -4  -1   0    3.54    0.18 
  -4  -1   0    3.76    0.13 
  -4  -1   0    3.25    0.17 
   4   1   0    3.62    0.16 
   4   1   0    3.80    0.21 
   4   1   0    3.53    0.17 
   4   1   0    3.74    0.19 
   4   1   0    3.53    0.22 
   4   1   0    3.86    0.19 
  -5  -1   0   23.83    0.59 
  -5  -1   0   25.36    0.61 
  -5  -1   0   25.02    0.61 
  -5  -1   0   24.18    0.58 
  -5  -1   0   24.98    0.50 
  -5  -1   0   24.63    0.67 
  -5  -1   0   25.39    0.55 
   5   1   0   25.41    0.55 
   5   1   0   24.87    0.62 
   5   1   0   24.47    0.60 
   5   1   0   24.12    0.57 
   5   1   0   23.93    0.59 
   5   1   0   24.87    0.71 
   5   1   0   25.09    0.67 
  -6  -1   0   45.88    0.88 
  -6  -1   0   44.31    0.83 
  -6  -1   0   45.41    0.97 
  -6  -1   0   44.62    0.94 
  -6  -1   0   39.78    1.42 
  -6  -1   0   46.14    0.98 
   6   1   0   45.03    1.00 
   6   1   0   45.46    1.05 
   6   1   0   44.21    0.95 
   6   1   0   44.33    0.94 
   6   1   0   44.33    0.93 
   6   1   0   46.40    0.89 
   6   1   0   45.30    0.98 
  -7  -1   0   59.77    1.24 
  -7  -1   0   61.42    1.36 
  -7  -1   0   59.46    1.11 
  -7  -1   0   57.88    1.21 
  -7  -1   0   52.60    1.41 
  -7  -1   0   59.40    1.08 
  -7  -1   0   60.48    1.43 
   7   1   0   55.87    1.18 
   7   1   0   57.35    1.22 
   7   1   0   60.61    1.34 
   7   1   0   61.02    1.22 
   7   1   0   59.44    1.28 
   7   1   0   57.84    1.18 
   7   1   0   62.15    1.13 
  -8  -1   0   11.56    0.44 
  -8  -1   0   10.71    0.51 
  -8  -1   0   10.80    0.34 
  -8  -1   0   11.16    0.44 
  -8  -1   0   11.22    0.56 
  -8  -1   0   10.90    0.46 
  -8  -1   0   11.19    0.36 
   8   1   0   10.90    0.42 
   8   1   0   11.46    0.45 
   8   1   0   11.66    0.52 
   8   1   0   11.23    0.43 
   8   1   0   11.54    0.49 
   8   1   0   11.12    0.41 
  -9  -1   0  100.08    1.95 
  -9  -1   0   97.53    1.91 
  -9  -1   0   96.40    2.07 
  -9  -1   0   97.47    1.72 
  -9  -1   0   97.44    1.73 
  -9  -1   0   98.63    1.89 
  -9  -1   0   93.16    1.88 
  -9  -1   0   98.74    2.19 
   9   1   0   94.64    1.85 
   9   1   0  100.11    1.89 
   9   1   0   94.74    1.82 
   9   1   0   96.26    1.74 
   9   1   0   98.15    1.91 
   9   1   0   96.35    1.99 
   9   1   0   96.56    2.04 
 -10  -1   0    4.76    0.32 
 -10  -1   0    4.69    0.25 
 -10  -1   0    4.92    0.31 
 -10  -1   0    4.53    0.33 
 -10  -1   0    5.03    0.25 
 -10  -1   0    4.48    0.31 
 -10  -1   0    4.51    0.38 
 -10  -1   0    4.76    0.42 
  10   1   0    4.47    0.35 
  10   1   0    4.72    0.31 
  10   1   0    5.24    0.26 
  10   1   0    5.03    0.38 
  10   1   0    4.43    0.29 
  10   1   0    4.87    0.29 
  10   1   0    4.64    0.31 
 -11  -1   0    9.70    0.47 
 -11  -1   0    9.60    0.45 
 -11  -1   0    9.93    0.36 
 -11  -1   0    9.57    0.47 
 -11  -1   0    9.70    0.62 
 -11  -1   0    9.55    0.36 
 -11  -1   0    9.93    0.50 
 -11  -1   0   10.02    0.58 
  11   1   0    9.82    0.46 
  11   1   0   10.08    0.47 
  11   1   0    9.22    0.51 
  11   1   0    9.25    0.44 
  11   1   0   10.17    0.56 
  11   1   0    9.86    0.54 
  11   1   0    9.67    0.37 
 -12  -1   0    0.46    0.14 
 -12  -1   0    0.43    0.16 
 -12  -1   0    0.66    0.16 
 -12  -1   0    0.46    0.16 
 -12  -1   0    0.72    0.18 
 -12  -1   0    0.74    0.13 
 -12  -1   0    0.50    0.21 
  12   1   0    0.52    0.15 
  12   1   0    0.72    0.19 
  12   1   0    0.60    0.11 
  12   1   0    0.34    0.16 
  12   1   0    0.63    0.16 
  12   1   0    0.41    0.13 
 -13  -1   0    0.25    0.14 
 -13  -1   0    0.55    0.17 
 -13  -1   0    0.59    0.22 
 -13  -1   0    0.34    0.14 
 -13  -1   0    0.66    0.16 
 -13  -1   0    0.45    0.11 
 -13  -1   0    0.63    0.21 
  13   1   0    0.17    0.17 
  13   1   0    0.41    0.14 
  13   1   0    0.49    0.20 
  13   1   0    0.44    0.13 
  13   1   0    0.44    0.14 
  13   1   0    0.77    0.17 
 -14  -1   0   12.47    0.60 
 -14  -1   0   11.17    0.71 
 -14  -1   0   11.93    0.80 
 -14  -1   0   12.62    0.63 
 -14  -1   0   11.96    0.56 
 -14  -1   0   12.43    0.43 
 -14  -1   0   13.20    0.61 
  14   1   0   12.00    0.55 
  14   1   0   12.62    0.71 
  14   1   0   11.79    0.54 
  14   1   0   12.64    0.73 
 -15  -1   0   15.35    0.73 
 -15  -1   0   17.08    0.99 
 -15  -1   0   16.48    0.50 
 -15  -1   0   16.15    0.68 
 -15  -1   0   15.73    0.87 
 -15  -1   0   16.13    0.71 
 -15  -1   0   17.47    0.72 
  15   1   0   17.42    0.86 
  15   1   0   16.52    0.63 
  15   1   0   16.70    0.65 
  15   1   0   15.68    0.65 
 -16  -1   0   -0.02    0.11 
 -16  -1   0    0.01    0.14 
 -16  -1   0    0.21    0.18 
 -16  -1   0    0.14    0.13 
 -16  -1   0    0.24    0.16 
 -16  -1   0    0.31    0.22 
  16   1   0    0.35    0.13 
  16   1   0    0.34    0.23 
  16   1   0    0.33    0.14 
  16   1   0    0.76    0.23 
  16   1   0    0.01    0.10 
 -17  -1   0    0.87    0.36 
 -17  -1   0    0.24    0.15 
 -17  -1   0    0.45    0.23 
 -17  -1   0    0.25    0.16 
 -17  -1   0    0.12    0.15 
 -17  -1   0    0.37    0.21 
  17   1   0    0.33    0.21 
  17   1   0    0.37    0.15 
  17   1   0    0.56    0.29 
  17   1   0    0.21    0.16 
  17   1   0    0.42    0.17 
  17   1   0    0.43    0.16 
 -18  -1   0    1.06    0.33 
 -18  -1   0    2.28    0.31 
 -18  -1   0    2.46    0.36 
 -18  -1   0    2.18    0.35 
 -18  -1   0    2.29    0.54 
  18   1   0    2.11    0.27 
  18   1   0    2.07    0.43 
  18   1   0    2.21    0.33 
  18   1   0    2.14    0.29 
  18  -2   0    3.40    0.48 
  18  -2   0    3.93    0.29 
  18  -2   0    3.79    0.29 
  18  -2   0    3.55    0.62 
 -18   2   0    3.14    0.41 
 -18   2   0    4.34    0.70 
 -18   2   0    3.11    0.35 
 -18   2   0    3.42    0.36 
 -18   2   0    3.77    0.35 
 -18   2   0    3.01    0.33 
 -18   2   0    3.28    0.51 
  17  -2   0    0.58    0.20 
  17  -2   0    0.59    0.16 
  17  -2   0    0.96    0.27 
  17  -2   0    0.36    0.13 
  17  -2   0    0.71    0.22 
  17  -2   0    0.43    0.26 
 -17   2   0    0.74    0.30 
 -17   2   0    0.46    0.16 
 -17   2   0    0.90    0.21 
 -17   2   0    0.12    0.14 
 -17   2   0    0.61    0.20 
 -17   2   0    0.70    0.27 
  16  -2   0    0.48    0.15 
  16  -2   0    0.32    0.13 
  16  -2   0    0.51    0.29 
  16  -2   0    0.24    0.13 
 -16   2   0    0.42    0.17 
 -16   2   0    0.32    0.15 
 -16   2   0   -0.14    0.19 
 -16   2   0    0.25    0.15 
 -16   2   0    0.55    0.17 
 -16   2   0    0.29    0.18 
 -16   2   0    0.40    0.15 
  15  -2   0    3.31    0.27 
  15  -2   0    2.62    0.44 
  15  -2   0    3.86    0.41 
  15  -2   0    3.45    0.29 
  15  -2   0    3.48    0.28 
  15  -2   0    3.30    0.29 
 -15   2   0    3.17    0.51 
 -15   2   0    3.09    0.32 
 -15   2   0    3.03    0.43 
 -15   2   0    3.89    0.34 
 -15   2   0    3.35    0.33 
 -15   2   0    3.45    0.32 
 -15   2   0    3.99    0.44 
  14  -2   0    0.44    0.18 
  14  -2   0    0.38    0.14 
  14  -2   0    0.58    0.23 
  14  -2   0    0.70    0.16 
 -14   2   0    0.22    0.13 
 -14   2   0    0.56    0.16 
 -14   2   0    0.62    0.16 
 -14   2   0    0.38    0.14 
 -14   2   0    1.02    0.25 
 -14   2   0    0.59    0.26 
 -14   2   0    0.62    0.17 
  13  -2   0    2.40    0.38 
  13  -2   0    2.52    0.52 
  13  -2   0    2.75    0.25 
  13  -2   0    3.12    0.32 
  13  -2   0    2.76    0.24 
 -13   2   0    2.59    0.36 
 -13   2   0    2.58    0.27 
 -13   2   0    3.02    0.29 
 -13   2   0    2.65    0.45 
 -13   2   0    2.72    0.27 
 -13   2   0    2.37    0.25 
 -13   2   0    2.40    0.26 
  12  -2   0    0.42    0.18 
  12  -2   0    0.74    0.15 
  12  -2   0    0.52    0.13 
  12  -2   0    0.56    0.14 
  12  -2   0    0.84    0.21 
 -12   2   0    0.52    0.21 
 -12   2   0    0.69    0.17 
 -12   2   0    0.41    0.14 
 -12   2   0    0.82    0.20 
 -12   2   0    0.46    0.14 
 -12   2   0    0.78    0.17 
 -12   2   0    0.75    0.17 
  11  -2   0   70.71    1.66 
  11  -2   0   66.72    1.85 
  11  -2   0   70.52    1.44 
  11  -2   0   70.24    1.78 
  11  -2   0   70.54    1.48 
 -11   2   0   68.19    1.49 
 -11   2   0   71.01    1.68 
 -11   2   0   72.28    1.51 
 -11   2   0   72.15    1.89 
 -11   2   0   69.01    1.56 
 -11   2   0   69.22    1.54 
 -11   2   0   70.56    1.55 
  10  -2   0    0.29    0.10 
  10  -2   0    0.38    0.14 
  10  -2   0    0.35    0.14 
  10  -2   0    0.41    0.12 
  10  -2   0    0.15    0.14 
  10  -2   0    0.37    0.11 
 -10   2   0    0.52    0.13 
 -10   2   0    0.43    0.13 
 -10   2   0    0.40    0.12 
 -10   2   0    0.31    0.17 
 -10   2   0    0.35    0.13 
 -10   2   0    0.39    0.12 
   9  -2   0   30.11    0.76 
   9  -2   0   30.70    0.79 
   9  -2   0   32.33    0.90 
   9  -2   0   31.25    0.98 
   9  -2   0   29.93    0.76 
  -9   2   0   30.92    0.83 
  -9   2   0   28.28    0.77 
  -9   2   0   30.31    0.83 
  -9   2   0   29.92    1.02 
  -9   2   0   30.20    0.79 
  -9   2   0   30.15    0.89 
   8  -2   0  149.53    2.60 
   8  -2   0  148.62    2.84 
   8  -2   0  151.20    2.56 
   8  -2   0  150.52    2.57 
   8  -2   0  151.48    2.70 
  -8   2   0  149.45    2.59 
  -8   2   0  151.02    2.93 
  -8   2   0  148.04    2.60 
  -8   2   0  149.73    2.64 
  -8   2   0  152.65    2.73 
  -8   2   0  149.98    2.65 
   7  -2   0   52.47    1.26 
   7  -2   0   53.95    1.16 
   7  -2   0   53.42    1.07 
   7  -2   0   51.88    1.06 
   7  -2   0   54.80    1.33 
  -7   2   0   51.56    1.08 
  -7   2   0   52.29    1.16 
  -7   2   0   54.39    1.13 
  -7   2   0   51.34    1.11 
  -7   2   0   52.07    1.31 
  -7   2   0   52.22    1.08 
   6  -2   0   18.33    0.51 
   6  -2   0   18.05    0.49 
   6  -2   0   18.63    0.61 
   6  -2   0   17.65    0.53 
   6  -2   0   16.30    0.52 
   6  -2   0   18.44    0.64 
   6  -2   0   18.49    0.48 
  -6   2   0   18.42    0.52 
  -6   2   0   19.07    0.53 
  -6   2   0   18.78    0.55 
  -6   2   0   18.28    0.64 
  -6   2   0   16.01    0.50 
  -6   2   0   19.13    0.50 
   5  -2   0   73.66    1.30 
   5  -2   0   71.36    1.28 
   5  -2   0   70.56    1.34 
   5  -2   0   73.12    1.45 
   5  -2   0   72.14    1.49 
   5  -2   0   72.56    1.32 
   5  -2   0   64.23    1.31 
  -5   2   0   73.53    1.30 
  -5   2   0   72.70    1.33 
  -5   2   0   72.64    1.34 
  -5   2   0   73.03    1.49 
  -5   2   0   72.51    1.33 
  -5   2   0   70.05    1.39 
   4  -2   0    1.29    0.14 
   4  -2   0    1.32    0.18 
   4  -2   0    1.28    0.11 
   4  -2   0    1.27    0.11 
   4  -2   0    1.27    0.11 
   4  -2   0    1.56    0.12 
   4  -2   0    1.21    0.10 
  -4   2   0    1.36    0.12 
  -4   2   0    1.31    0.15 
  -4   2   0    1.34    0.11 
  -4   2   0    1.35    0.12 
  -4   2   0    1.06    0.11 
  -4   2   0    1.07    0.11 
  -4   2   0    1.36    0.12 
   3  -2   0   34.70    0.75 
   3  -2   0   31.80    0.86 
   3  -2   0   33.22    0.65 
   3  -2   0   33.04    0.68 
   3  -2   0   33.74    0.68 
   3  -2   0   29.49    0.67 
   3  -2   0   34.87    0.64 
  -3   2   0   33.71    0.66 
  -3   2   0   34.25    0.68 
  -3   2   0   33.88    0.68 
  -3   2   0   32.98    0.66 
  -3   2   0   35.37    0.76 
  -3   2   0   33.59    0.68 
  -3   2   0   34.90    0.65 
   2  -2   0  124.77    2.03 
   2  -2   0  122.96    2.01 
   2  -2   0  126.65    2.09 
   2  -2   0  128.65    1.95 
   2  -2   0  126.24    2.08 
  -2   2   0  126.77    2.09 
  -2   2   0  125.45    2.03 
  -2   2   0  127.33    1.97 
  -2   2   0  122.32    2.00 
  -2   2   0  128.36    2.03 
   1  -2   0   53.89    0.95 
   1  -2   0   55.13    0.96 
   1  -2   0   54.35    0.91 
   1  -2   0   54.03    0.94 
   1  -2   0   53.43    0.94 
   1  -2   0   51.77    0.92 
  -1   2   0   53.30    0.95 
  -1   2   0   54.13    0.91 
  -1   2   0   53.72    0.94 
  -1   2   0   53.18    0.92 
  -1   2   0   51.52    0.92 
  -1   2   0   53.39    0.95 
  -1   2   0   51.92    0.93 
   0  -2   0   32.94    0.62 
   0  -2   0   31.66    0.58 
   0  -2   0   32.29    0.61 
   0  -2   0   31.37    0.61 
   0  -2   0   31.12    0.61 
   0  -2   0   33.54    0.62 
   0  -2   0   31.82    0.62 
   0  -2   0   32.22    0.55 
   0   2   0   32.80    0.61 
   0   2   0   32.20    0.62 
   0   2   0   32.65    0.55 
   0   2   0   32.45    0.61 
   0   2   0   32.87    0.62 
   0   2   0   33.20    0.62 
  -1  -2   0  294.02    7.78 
   1   2   0  288.80    7.70 
  -2  -2   0    0.10    0.05 
  -2  -2   0    0.06    0.04 
  -2  -2   0    0.09    0.05 
  -2  -2   0    0.13    0.05 
  -2  -2   0    0.09    0.04 
  -2  -2   0    0.10    0.04 
  -2  -2   0    0.13    0.05 
  -2  -2   0    0.11    0.04 
   2   2   0    0.16    0.04 
   2   2   0    0.17    0.05 
   2   2   0    0.12    0.04 
   2   2   0    0.13    0.05 
   2   2   0    0.10    0.05 
   2   2   0    0.06    0.04 
   2   2   0    0.07    0.04 
   2   2   0    0.10    0.05 
  -3  -2   0   34.87    0.72 
  -3  -2   0   34.27    0.74 
  -3  -2   0   34.55    0.73 
  -3  -2   0   34.42    0.71 
  -3  -2   0   34.43    0.77 
  -3  -2   0   35.20    0.73 
  -3  -2   0   35.52    0.72 
  -3  -2   0   34.72    0.76 
   3   2   0   36.00    0.72 
   3   2   0   35.18    0.78 
   3   2   0   35.32    0.74 
   3   2   0   31.05    0.85 
  -4  -2   0   89.46    1.65 
  -4  -2   0   86.84    1.67 
  -4  -2   0   90.06    1.56 
  -4  -2   0   90.98    1.56 
  -4  -2   0   89.85    1.59 
  -4  -2   0   90.00    1.60 
  -4  -2   0   86.71    1.57 
   4   2   0   87.92    1.64 
   4   2   0   89.00    1.56 
   4   2   0   89.34    1.69 
   4   2   0   89.47    1.56 
   4   2   0   86.07    1.59 
   4   2   0   87.91    1.59 
  -5  -2   0   83.03    1.53 
  -5  -2   0   79.03    1.48 
  -5  -2   0   85.04    1.48 
  -5  -2   0   81.08    1.60 
  -5  -2   0   81.36    1.50 
  -5  -2   0   79.80    1.52 
   5   2   0   81.20    1.51 
   5   2   0   79.15    1.64 
   5   2   0   81.48    1.49 
   5   2   0   83.20    1.54 
   5   2   0   82.17    1.51 
   5   2   0   80.76    1.48 
   5   2   0   80.56    1.59 
  -6  -2   0   72.95    1.42 
  -6  -2   0   73.53    1.41 
  -6  -2   0   74.48    1.36 
  -6  -2   0   62.55    1.54 
  -6  -2   0   73.78    1.40 
  -6  -2   0   73.38    1.53 
   6   2   0   71.72    1.41 
   6   2   0   73.86    1.36 
   6   2   0   71.79    1.38 
   6   2   0   73.67    1.52 
   6   2   0   73.53    1.59 
   6   2   0   72.94    1.41 
   6   2   0   71.92    1.43 
  -7  -2   0   15.10    0.59 
  -7  -2   0   14.49    0.50 
  -7  -2   0   15.06    0.51 
  -7  -2   0   15.88    0.53 
  -7  -2   0   15.04    0.49 
  -7  -2   0   15.00    0.46 
   7   2   0   14.56    0.57 
   7   2   0   15.54    0.47 
   7   2   0   14.96    0.50 
   7   2   0   14.55    0.52 
   7   2   0   13.96    0.51 
   7   2   0   14.77    0.50 
   7   2   0   15.42    0.49 
  -8  -2   0    9.19    0.36 
  -8  -2   0    8.51    0.41 
  -8  -2   0    8.38    0.37 
  -8  -2   0    8.53    0.46 
  -8  -2   0    8.62    0.25 
  -8  -2   0    8.11    0.39 
   8   2   0    9.13    0.36 
   8   2   0    8.64    0.39 
   8   2   0    8.60    0.37 
   8   2   0    9.24    0.47 
   8   2   0    8.58    0.40 
   8   2   0    8.57    0.40 
   8   2   0    8.57    0.39 
  -9  -2   0    9.80    0.44 
  -9  -2   0    9.47    0.55 
  -9  -2   0   10.37    0.54 
  -9  -2   0   10.50    0.30 
  -9  -2   0   10.05    0.45 
  -9  -2   0   10.22    0.39 
   9   2   0   10.13    0.39 
   9   2   0   10.05    0.44 
   9   2   0    9.59    0.46 
   9   2   0   10.12    0.42 
   9   2   0    9.81    0.45 
   9   2   0    9.99    0.52 
   9   2   0    9.80    0.44 
 -10  -2   0   17.78    0.81 
 -10  -2   0   17.66    0.65 
 -10  -2   0   18.08    0.76 
 -10  -2   0   17.76    0.68 
 -10  -2   0   17.49    0.44 
 -10  -2   0   18.62    0.65 
 -10  -2   0   18.52    0.56 
  10   2   0   18.54    0.61 
  10   2   0   19.61    0.58 
  10   2   0   18.94    0.67 
  10   2   0   18.24    0.64 
  10   2   0   18.18    0.63 
  10   2   0   17.39    0.74 
  10   2   0   18.77    0.70 
 -11  -2   0   21.00    0.72 
 -11  -2   0   19.47    0.90 
 -11  -2   0   20.90    0.73 
 -11  -2   0   20.73    0.86 
 -11  -2   0   19.90    0.69 
 -11  -2   0   20.39    0.49 
 -11  -2   0   20.36    0.61 
 -11  -2   0   21.09    0.77 
  11   2   0   20.91    0.62 
  11   2   0   20.96    0.73 
  11   2   0   20.96    0.79 
  11   2   0   20.11    0.83 
  11   2   0   20.63    0.71 
  11   2   0   20.36    0.67 
  11   2   0   20.59    0.70 
 -12  -2   0    4.82    0.28 
 -12  -2   0    4.85    0.38 
 -12  -2   0    5.01    0.21 
 -12  -2   0    5.06    0.35 
 -12  -2   0    4.78    0.35 
 -12  -2   0    5.28    0.49 
 -12  -2   0    5.23    0.37 
 -12  -2   0    4.97    0.45 
  12   2   0    4.56    0.41 
  12   2   0    5.23    0.37 
  12   2   0    5.35    0.36 
  12   2   0    4.78    0.40 
  12   2   0    5.14    0.34 
  12   2   0    4.82    0.29 
  12   2   0    5.09    0.35 
 -13  -2   0    1.26    0.24 
 -13  -2   0    1.67    0.25 
 -13  -2   0    1.78    0.28 
 -13  -2   0    1.21    0.33 
 -13  -2   0    1.84    0.32 
 -13  -2   0    1.79    0.32 
  13   2   0    2.26    0.39 
  13   2   0    1.80    0.26 
  13   2   0    1.77    0.32 
  13   2   0    2.14    0.35 
  13   2   0    1.63    0.23 
  13   2   0    2.20    0.26 
  13   2   0    1.58    0.19 
 -14  -2   0    2.55    0.46 
 -14  -2   0    2.60    0.31 
 -14  -2   0    2.49    0.43 
 -14  -2   0    2.50    0.28 
 -14  -2   0    2.62    0.31 
  14   2   0    2.27    0.27 
  14   2   0    1.31    0.27 
  14   2   0    2.53    0.38 
  14   2   0    2.57    0.28 
  14   2   0    2.14    0.21 
  14   2   0    2.54    0.29 
 -15  -2   0   13.93    0.70 
 -15  -2   0   15.52    0.67 
 -15  -2   0   14.23    0.84 
 -15  -2   0   14.75    0.69 
 -15  -2   0   14.43    0.92 
  15   2   0   13.96    0.88 
  15   2   0   15.02    0.61 
  15   2   0   14.16    0.63 
  15   2   0   13.56    0.61 
  15   2   0   15.47    0.68 
 -16  -2   0    1.61    0.30 
 -16  -2   0    1.55    0.39 
 -16  -2   0    1.34    0.27 
 -16  -2   0    1.98    0.29 
 -16  -2   0    2.20    0.40 
  16   2   0    1.25    0.23 
  16   2   0    1.15    0.22 
  16   2   0    1.45    0.34 
  16   2   0    1.62    0.37 
 -17  -2   0    0.25    0.22 
 -17  -2   0    0.44    0.27 
 -17  -2   0    0.51    0.20 
 -17  -2   0    0.31    0.31 
 -17  -2   0    0.39    0.18 
 -17  -2   0    0.67    0.20 
  17   2   0    0.50    0.18 
  17   2   0    0.08    0.22 
  17   2   0    0.56    0.18 
  17   2   0    0.07    0.15 
  17   2   0    0.16    0.22 
 -18  -2   0   12.89    0.72 
 -18  -2   0   14.10    0.69 
 -18  -2   0   11.93    0.89 
 -18  -2   0   14.24    1.03 
 -18  -2   0   13.59    0.72 
  18   2   0   14.23    0.86 
  18   2   0   14.55    0.64 
  18   2   0   13.81    0.70 
  18  -3   0    0.85    0.32 
  18  -3   0    1.30    0.21 
  18  -3   0    0.91    0.42 
 -18   3   0    0.87    0.36 
 -18   3   0    0.99    0.21 
 -18   3   0    0.76    0.19 
 -18   3   0    0.78    0.20 
 -18   3   0    1.80    0.37 
  17  -3   0    4.15    0.79 
  17  -3   0    3.68    0.43 
  17  -3   0    3.85    0.51 
  17  -3   0    2.93    0.26 
  17  -3   0    4.00    0.31 
  17  -3   0    3.41    0.27 
 -17   3   0    3.90    0.47 
 -17   3   0    3.38    0.39 
 -17   3   0    4.30    0.36 
 -17   3   0    4.05    0.37 
 -17   3   0    3.35    0.54 
 -17   3   0    3.59    0.35 
 -17   3   0    3.79    0.35 
  16  -3   0    0.73    0.16 
  16  -3   0    0.74    0.25 
  16  -3   0    0.96    0.34 
  16  -3   0    0.84    0.18 
  16  -3   0    0.73    0.17 
 -16   3   0    1.03    0.21 
 -16   3   0    0.70    0.28 
 -16   3   0    0.53    0.20 
 -16   3   0    0.65    0.19 
 -16   3   0    1.06    0.27 
 -16   3   0    1.05    0.21 
  15  -3   0    6.02    0.35 
  15  -3   0    6.77    0.38 
  15  -3   0    7.35    0.39 
  15  -3   0    6.33    0.38 
  15  -3   0    6.26    0.60 
  15  -3   0    6.55    0.52 
 -15   3   0    6.84    0.44 
 -15   3   0    6.46    0.45 
 -15   3   0    7.17    0.43 
 -15   3   0    7.09    0.54 
 -15   3   0    6.03    0.62 
  14  -3   0    1.28    0.34 
  14  -3   0    1.51    0.21 
  14  -3   0    1.65    0.21 
  14  -3   0    1.84    0.32 
  14  -3   0    1.39    0.22 
 -14   3   0    1.46    0.28 
 -14   3   0    1.55    0.25 
 -14   3   0    1.23    0.31 
 -14   3   0    1.63    0.28 
 -14   3   0    1.61    0.24 
 -14   3   0    1.61    0.24 
 -14   3   0    1.34    0.21 
  13  -3   0    8.58    0.51 
  13  -3   0    8.05    0.39 
  13  -3   0    7.48    0.58 
  13  -3   0    7.65    0.38 
 -13   3   0    7.17    0.50 
 -13   3   0    8.50    0.65 
 -13   3   0    9.16    0.87 
 -13   3   0    7.23    0.46 
 -13   3   0    7.38    0.44 
 -13   3   0    7.38    0.43 
 -13   3   0    7.17    0.41 
  12  -3   0    1.89    0.21 
  12  -3   0    2.46    0.22 
  12  -3   0    2.03    0.29 
  12  -3   0    2.99    0.46 
  12  -3   0    2.18    0.23 
 -12   3   0    1.96    0.26 
 -12   3   0    2.04    0.23 
 -12   3   0    2.56    0.30 
 -12   3   0    2.47    0.28 
 -12   3   0    2.46    0.25 
 -12   3   0    2.03    0.23 
 -12   3   0    2.13    0.37 
  11  -3   0    6.15    0.40 
  11  -3   0    6.03    0.33 
  11  -3   0    6.08    0.48 
  11  -3   0    6.34    0.33 
  11  -3   0    6.29    0.35 
 -11   3   0    6.43    0.52 
 -11   3   0    6.33    0.36 
 -11   3   0    6.11    0.37 
 -11   3   0    6.29    0.37 
 -11   3   0    6.30    0.36 
 -11   3   0    6.85    0.43 
  10  -3   0    3.31    0.24 
  10  -3   0    3.21    0.25 
  10  -3   0    3.55    0.26 
  10  -3   0    3.05    0.28 
  10  -3   0    3.56    0.35 
 -10   3   0    3.23    0.26 
 -10   3   0    3.47    0.37 
 -10   3   0    3.57    0.30 
 -10   3   0    2.92    0.25 
 -10   3   0    3.42    0.26 
 -10   3   0    3.19    0.27 
   9  -3   0    0.15    0.09 
   9  -3   0    0.13    0.12 
   9  -3   0    0.12    0.08 
   9  -3   0    0.13    0.08 
   9  -3   0    0.16    0.09 
  -9   3   0    0.36    0.12 
  -9   3   0    0.11    0.08 
  -9   3   0    0.20    0.12 
  -9   3   0    0.13    0.09 
  -9   3   0    0.26    0.10 
  -9   3   0    0.20    0.09 
   8  -3   0   59.88    1.19 
   8  -3   0   57.93    1.44 
   8  -3   0   57.67    1.20 
   8  -3   0   59.26    1.50 
   8  -3   0   58.40    1.27 
   8  -3   0   58.62    1.24 
  -8   3   0   58.68    1.22 
  -8   3   0   58.72    1.27 
  -8   3   0   60.12    1.26 
  -8   3   0   60.09    1.50 
  -8   3   0   57.42    1.22 
  -8   3   0   56.13    1.32 
   7  -3   0   61.72    1.21 
   7  -3   0   64.13    1.46 
   7  -3   0   63.11    1.49 
   7  -3   0   61.05    1.26 
   7  -3   0   61.95    1.27 
   7  -3   0   62.87    1.23 
  -7   3   0   63.54    1.49 
  -7   3   0   61.17    1.23 
  -7   3   0   60.65    1.27 
  -7   3   0   61.32    1.25 
  -7   3   0   61.43    1.29 
  -7   3   0   62.35    1.29 
   6  -3   0   31.05    0.87 
   6  -3   0   31.28    0.71 
   6  -3   0   30.87    0.73 
   6  -3   0   31.21    0.90 
   6  -3   0   30.74    0.75 
   6  -3   0   32.44    0.73 
  -6   3   0   29.16    0.86 
  -6   3   0   31.32    0.87 
  -6   3   0   30.80    0.72 
  -6   3   0   31.82    0.90 
  -6   3   0   30.64    0.75 
  -6   3   0   31.81    0.75 
   5  -3   0  187.94    3.00 
   5  -3   0  180.72    2.95 
   5  -3   0  178.73    2.93 
   5  -3   0  179.51    3.14 
   5  -3   0  179.05    2.93 
   5  -3   0  178.13    3.16 
  -5   3   0  184.89    3.01 
  -5   3   0  180.53    2.94 
  -5   3   0  182.65    2.79 
  -5   3   0  174.48    3.01 
  -5   3   0  184.89    2.99 
  -5   3   0  180.78    3.16 
   4  -3   0    1.44    0.13 
   4  -3   0    1.44    0.12 
   4  -3   0    1.47    0.12 
   4  -3   0    1.44    0.11 
   4  -3   0    1.71    0.25 
   4  -3   0    1.61    0.17 
  -4   3   0    1.47    0.11 
  -4   3   0    1.17    0.12 
  -4   3   0    1.42    0.13 
  -4   3   0    1.19    0.16 
  -4   3   0    1.43    0.13 
  -4   3   0    1.42    0.14 
  -4   3   0    1.37    0.09 
  -4   3   0    1.24    0.13 
   3  -3   0    1.26    0.16 
   3  -3   0    1.39    0.09 
   3  -3   0    1.39    0.12 
   3  -3   0    1.59    0.15 
   3  -3   0    1.70    0.16 
   3  -3   0    1.32    0.12 
  -3   3   0    1.40    0.09 
  -3   3   0    1.40    0.09 
  -3   3   0    1.46    0.12 
  -3   3   0    1.39    0.14 
  -3   3   0    1.55    0.13 
  -3   3   0    1.49    0.12 
  -3   3   0    1.26    0.14 
  -3   3   0    1.42    0.12 
   2  -3   0    4.81    0.20 
   2  -3   0    4.87    0.22 
   2  -3   0    4.91    0.13 
   2  -3   0    4.27    0.21 
   2  -3   0    4.39    0.22 
  -2   3   0    4.61    0.21 
  -2   3   0    4.73    0.21 
  -2   3   0    4.53    0.19 
  -2   3   0    4.55    0.22 
  -2   3   0    5.17    0.20 
  -2   3   0    4.66    0.18 
  -2   3   0    4.75    0.22 
   1  -3   0    4.16    0.19 
   1  -3   0    4.24    0.20 
   1  -3   0    4.22    0.19 
   1  -3   0    4.10    0.19 
   1  -3   0    4.01    0.18 
   1  -3   0    3.87    0.18 
   1  -3   0    4.35    0.18 
  -1   3   0    4.51    0.20 
  -1   3   0    4.09    0.19 
  -1   3   0    4.44    0.18 
  -1   3   0    4.22    0.12 
  -1   3   0    4.13    0.18 
  -1   3   0    4.37    0.19 
  -1   3   0    4.11    0.19 
  -1   3   0    3.97    0.18 
   0  -3   0   60.46    1.05 
   0  -3   0   61.55    1.09 
   0  -3   0   59.66    1.10 
   0  -3   0   58.89    1.11 
   0  -3   0   61.71    1.10 
   0  -3   0   57.63    0.99 
   0  -3   0   60.29    1.09 
   0  -3   0   59.76    1.11 
   0  -3   0   58.83    1.09 
   0  -3   0   61.56    1.01 
   0   3   0   60.84    1.09 
   0   3   0   60.71    0.99 
   0   3   0   58.59    1.09 
   0   3   0   61.21    1.11 
   0   3   0   60.49    1.11 
   0   3   0   60.56    1.10 
   0   3   0   61.46    1.09 
   0   3   0   61.17    1.10 
  -1  -3   0   10.76    0.33 
  -1  -3   0   11.17    0.27 
  -1  -3   0   11.25    0.30 
  -1  -3   0   10.75    0.32 
  -1  -3   0   11.08    0.34 
  -1  -3   0   11.76    0.31 
  -1  -3   0   10.82    0.31 
   1   3   0   11.62    0.31 
   1   3   0   10.84    0.34 
   1   3   0   11.01    0.30 
   1   3   0   10.72    0.34 
   1   3   0   10.93    0.31 
   1   3   0   11.15    0.34 
  -2  -3   0   95.56    1.68 
  -2  -3   0  101.00    1.70 
  -2  -3   0   96.41    1.68 
  -2  -3   0   96.27    1.68 
  -2  -3   0  100.18    1.66 
  -2  -3   0   97.37    1.70 
  -2  -3   0   94.55    1.67 
   2   3   0   95.84    1.71 
   2   3   0  100.19    1.70 
   2   3   0   98.17    1.69 
   2   3   0   98.21    1.68 
   2   3   0   99.23    1.67 
   2   3   0   95.46    1.67 
   2   3   0   96.33    1.73 
   2   3   0   93.16    1.67 
  -3  -3   0    6.35    0.27 
  -3  -3   0    5.73    0.25 
  -3  -3   0    5.73    0.27 
  -3  -3   0    6.05    0.25 
  -3  -3   0    5.82    0.26 
  -3  -3   0    6.42    0.28 
  -3  -3   0    6.20    0.26 
   3   3   0    5.62    0.25 
   3   3   0    6.16    0.27 
   3   3   0    6.17    0.26 
   3   3   0    6.24    0.27 
   3   3   0    6.02    0.28 
   3   3   0    6.53    0.33 
   3   3   0    6.03    0.27 
  -4  -3   0   27.62    0.71 
  -4  -3   0   26.22    0.65 
  -4  -3   0   26.30    0.67 
  -4  -3   0   26.09    0.66 
  -4  -3   0   26.24    0.68 
  -4  -3   0   25.70    0.65 
  -4  -3   0   27.14    0.66 
   4   3   0   26.96    0.68 
   4   3   0   26.92    0.66 
   4   3   0   26.45    0.67 
   4   3   0   25.94    0.72 
   4   3   0   26.52    0.65 
   4   3   0   27.35    0.70 
  -5  -3   0   37.94    0.95 
  -5  -3   0   35.33    0.82 
  -5  -3   0   32.09    1.07 
  -5  -3   0   36.58    0.82 
  -5  -3   0   35.01    0.84 
  -5  -3   0   34.13    0.84 
  -5  -3   0   34.62    0.85 
   5   3   0   34.89    0.82 
   5   3   0   35.48    0.89 
   5   3   0   34.38    0.85 
   5   3   0   34.89    0.84 
   5   3   0   35.35    0.81 
   5   3   0   37.58    0.95 
  -6  -3   0   23.75    0.65 
  -6  -3   0   24.86    0.69 
  -6  -3   0   24.39    0.65 
  -6  -3   0   24.37    0.75 
  -6  -3   0   24.28    0.69 
  -6  -3   0   24.13    0.67 
   6   3   0   24.02    0.74 
   6   3   0   23.46    0.64 
   6   3   0   24.41    0.68 
   6   3   0   24.17    0.78 
   6   3   0   23.39    0.65 
   6   3   0   23.28    0.68 
   6   3   0   23.93    0.63 
  -7  -3   0   94.11    1.75 
  -7  -3   0   93.13    1.83 
  -7  -3   0   91.32    1.80 
  -7  -3   0   92.81    1.79 
  -7  -3   0   91.73    1.92 
  -7  -3   0   91.52    1.76 
   7   3   0   87.68    1.86 
   7   3   0   87.99    1.74 
   7   3   0   90.70    1.79 
   7   3   0   93.63    1.83 
   7   3   0   92.16    1.99 
   7   3   0   93.60    1.75 
   7   3   0   91.55    1.90 
  -8  -3   0   31.23    0.86 
  -8  -3   0   32.57    0.88 
  -8  -3   0   32.60    0.90 
  -8  -3   0   33.11    0.99 
  -8  -3   0   31.30    0.84 
  -8  -3   0   32.29    0.82 
   8   3   0   31.07    0.83 
   8   3   0   31.23    0.86 
   8   3   0   32.25    0.82 
   8   3   0   30.82    0.84 
   8   3   0   30.76    0.95 
   8   3   0   31.62    0.89 
  -9  -3   0   14.84    0.60 
  -9  -3   0   15.19    0.58 
  -9  -3   0   14.40    0.55 
  -9  -3   0   14.75    0.61 
  -9  -3   0   15.50    0.68 
  -9  -3   0   15.02    0.53 
   9   3   0   13.68    0.52 
   9   3   0   14.38    0.56 
   9   3   0   14.52    0.52 
   9   3   0   14.03    0.55 
   9   3   0   15.46    0.66 
   9   3   0   15.32    0.60 
   9   3   0   14.85    0.57 
 -10  -3   0   30.75    0.96 
 -10  -3   0   29.87    1.03 
 -10  -3   0   30.24    0.92 
 -10  -3   0   26.40    1.23 
 -10  -3   0   29.65    0.89 
 -10  -3   0   29.10    0.86 
  10   3   0   30.30    0.90 
  10   3   0   30.30    0.88 
  10   3   0   30.61    0.82 
  10   3   0   27.98    0.82 
  10   3   0   28.71    0.87 
  10   3   0   29.39    1.01 
  10   3   0   30.54    0.92 
 -11  -3   0   16.03    0.65 
 -11  -3   0   15.64    0.80 
 -11  -3   0   16.82    0.78 
 -11  -3   0   15.09    0.63 
 -11  -3   0   15.30    0.56 
  11   3   0   16.16    0.63 
  11   3   0   15.37    0.57 
  11   3   0   15.47    0.62 
  11   3   0   15.41    0.59 
  11   3   0   15.45    0.76 
  11   3   0   16.12    0.67 
  11   3   0   16.12    0.66 
 -12  -3   0    0.22    0.15 
 -12  -3   0    0.27    0.14 
 -12  -3   0    0.22    0.12 
 -12  -3   0    0.24    0.15 
 -12  -3   0    0.13    0.09 
 -12  -3   0    0.45    0.21 
 -12  -3   0    0.27    0.11 
  12   3   0    0.39    0.14 
  12   3   0    0.30    0.12 
  12   3   0    0.10    0.11 
  12   3   0    0.37    0.13 
  12   3   0    0.02    0.12 
  12   3   0    0.24    0.11 
  12   3   0    0.24    0.13 
 -13  -3   0    1.20    0.35 
 -13  -3   0    1.86    0.33 
 -13  -3   0    2.01    0.29 
 -13  -3   0    1.67    0.25 
 -13  -3   0    2.10    0.34 
  13   3   0    1.24    0.23 
  13   3   0    1.82    0.29 
  13   3   0    1.86    0.22 
  13   3   0    1.79    0.31 
  13   3   0    1.69    0.26 
  13   3   0    2.44    0.37 
  13   3   0    1.83    0.25 
 -14  -3   0    0.39    0.14 
 -14  -3   0    0.34    0.15 
 -14  -3   0    0.54    0.20 
 -14  -3   0    0.39    0.18 
 -14  -3   0    0.06    0.11 
 -14  -3   0    0.27    0.16 
  14   3   0    0.38    0.15 
  14   3   0    0.30    0.17 
  14   3   0    0.40    0.15 
  14   3   0    0.27    0.13 
  14   3   0    0.35    0.15 
 -15  -3   0   18.25    0.80 
 -15  -3   0   18.84    1.05 
 -15  -3   0   18.96    0.85 
 -15  -3   0   18.69    0.76 
 -15  -3   0   18.67    0.98 
 -15  -3   0   17.38    0.78 
  15   3   0   17.88    0.77 
  15   3   0   18.80    0.94 
  15   3   0   19.07    0.72 
  15   3   0   19.41    0.88 
  15   3   0   18.77    0.76 
  15   3   0   19.49    0.65 
 -16  -3   0    0.01    0.19 
 -16  -3   0   -0.35    0.11 
 -16  -3   0    0.02    0.13 
 -16  -3   0    0.12    0.14 
 -16  -3   0   -0.19    0.11 
 -16  -3   0    0.02    0.13 
  16   3   0    0.03    0.14 
  16   3   0    0.17    0.18 
  16   3   0   -0.05    0.12 
  16   3   0    0.22    0.19 
  16   3   0   -0.06    0.09 
  16   3   0    0.30    0.13 
 -17  -3   0   10.79    0.60 
 -17  -3   0    9.94    0.61 
 -17  -3   0   11.33    0.89 
 -17  -3   0    9.32    0.75 
 -17  -3   0    9.09    0.62 
 -17  -3   0    8.88    0.59 
  17   3   0   10.53    0.71 
  17   3   0    9.42    0.73 
  17   3   0   10.97    0.58 
  17   3   0    9.56    0.55 
 -18  -3   0    0.04    0.16 
 -18  -3   0    0.07    0.15 
 -18  -3   0    0.07    0.20 
 -18  -3   0   -0.16    0.18 
 -18  -3   0    0.40    0.23 
 -18  -3   0    0.66    0.29 
  18   3   0    0.05    0.19 
  18   3   0    0.26    0.17 
  18   3   0    0.03    0.15 
  18  -4   0    0.13    0.23 
 -18   4   0    0.10    0.15 
 -18   4   0    0.65    0.18 
 -18   4   0    0.35    0.21 
 -18   4   0    0.47    0.22 
 -18   4   0    0.06    0.23 
 -18   4   0    0.75    0.23 
  17  -4   0    4.74    0.30 
  17  -4   0    4.07    0.28 
  17  -4   0    4.62    0.96 
  17  -4   0    3.93    0.27 
  17  -4   0    4.35    0.30 
 -17   4   0    4.54    0.38 
 -17   4   0    5.04    0.49 
 -17   4   0    3.54    0.61 
 -17   4   0    4.36    0.37 
 -17   4   0    3.86    0.42 
 -17   4   0    3.72    0.35 
 -17   4   0    3.23    0.36 
  16  -4   0    1.87    0.32 
  16  -4   0    1.41    0.20 
  16  -4   0    1.48    0.20 
  16  -4   0    1.86    0.45 
  16  -4   0    1.58    0.21 
  16  -4   0    1.44    0.20 
 -16   4   0    1.36    0.26 
 -16   4   0    1.40    0.27 
 -16   4   0    1.34    0.32 
 -16   4   0    1.66    0.25 
 -16   4   0    1.65    0.40 
 -16   4   0    1.46    0.24 
 -16   4   0    1.74    0.27 
  15  -4   0    0.82    0.15 
  15  -4   0    1.08    0.26 
  15  -4   0    0.63    0.16 
  15  -4   0    0.78    0.15 
  15  -4   0    0.80    0.28 
  15  -4   0    0.53    0.14 
 -15   4   0    0.71    0.19 
 -15   4   0    0.56    0.16 
 -15   4   0    1.55    0.34 
 -15   4   0    0.48    0.16 
 -15   4   0    0.74    0.22 
 -15   4   0    0.72    0.19 
 -15   4   0    0.75    0.37 
  14  -4   0    5.63    0.45 
  14  -4   0    5.83    0.35 
  14  -4   0    6.92    0.37 
  14  -4   0    6.45    0.37 
  14  -4   0    6.34    0.58 
 -14   4   0    6.23    0.47 
 -14   4   0    7.10    0.42 
 -14   4   0    6.70    0.48 
 -14   4   0    6.62    0.42 
 -14   4   0    6.01    0.58 
 -14   4   0    5.99    0.39 
 -14   4   0    5.54    0.40 
  13  -4   0    0.70    0.26 
  13  -4   0    0.17    0.11 
  13  -4   0    0.17    0.11 
  13  -4   0    0.19    0.13 
 -13   4   0    0.08    0.11 
 -13   4   0   -0.02    0.11 
 -13   4   0    0.18    0.11 
 -13   4   0    0.31    0.13 
 -13   4   0    0.08    0.11 
 -13   4   0    0.06    0.17 
 -13   4   0    0.44    0.15 
  12  -4   0    0.66    0.15 
  12  -4   0    0.83    0.20 
  12  -4   0    0.58    0.26 
  12  -4   0    0.63    0.14 
  12  -4   0    0.65    0.15 
 -12   4   0    0.40    0.17 
 -12   4   0    0.69    0.16 
 -12   4   0    0.53    0.14 
 -12   4   0    0.62    0.16 
 -12   4   0    0.80    0.18 
 -12   4   0    0.54    0.17 
 -12   4   0    0.99    0.22 
  11  -4   0   20.57    0.65 
  11  -4   0   21.67    0.69 
  11  -4   0   20.66    0.90 
  11  -4   0   20.49    0.73 
  11  -4   0   20.27    0.63 
 -11   4   0   21.41    0.77 
 -11   4   0   20.21    0.91 
 -11   4   0   20.68    0.67 
 -11   4   0   21.57    0.70 
 -11   4   0   21.27    0.73 
 -11   4   0   20.66    0.70 
  10  -4   0   48.71    1.09 
  10  -4   0   48.79    1.18 
  10  -4   0   46.23    1.38 
  10  -4   0   46.41    1.16 
  10  -4   0   48.40    1.28 
 -10   4   0   48.00    1.42 
 -10   4   0   46.32    1.14 
 -10   4   0   45.09    1.11 
 -10   4   0   46.02    1.16 
 -10   4   0   47.40    1.19 
 -10   4   0   46.93    1.11 
   9  -4   0    1.12    0.18 
   9  -4   0    0.86    0.21 
   9  -4   0    1.03    0.21 
   9  -4   0    1.22    0.18 
   9  -4   0    1.09    0.15 
   9  -4   0    1.29    0.18 
  -9   4   0    1.15    0.20 
  -9   4   0    1.12    0.22 
  -9   4   0    1.09    0.18 
  -9   4   0    1.28    0.19 
  -9   4   0    1.09    0.18 
  -9   4   0    1.10    0.17 
   8  -4   0    7.85    0.37 
   8  -4   0    6.86    0.46 
   8  -4   0    7.74    0.36 
   8  -4   0    7.48    0.34 
   8  -4   0    7.60    0.33 
   8  -4   0    7.77    0.47 
  -8   4   0    7.34    0.34 
  -8   4   0    7.04    0.35 
  -8   4   0    7.63    0.47 
  -8   4   0    7.33    0.36 
  -8   4   0    7.44    0.36 
  -8   4   0    7.35    0.37 
   7  -4   0   14.03    0.49 
   7  -4   0   14.00    0.47 
   7  -4   0   14.14    0.62 
   7  -4   0   13.35    0.59 
   7  -4   0   14.34    0.46 
   7  -4   0   13.74    0.45 
  -7   4   0   13.96    0.50 
  -7   4   0   14.23    0.48 
  -7   4   0   14.18    0.47 
  -7   4   0   14.79    0.48 
  -7   4   0   15.01    0.50 
  -7   4   0   13.79    0.61 
   6  -4   0   11.32    0.39 
   6  -4   0   12.46    0.54 
   6  -4   0   12.59    0.42 
   6  -4   0   11.59    0.51 
   6  -4   0   11.62    0.38 
   6  -4   0    9.83    0.42 
   6  -4   0   11.62    0.43 
  -6   4   0   12.23    0.39 
  -6   4   0   11.50    0.43 
  -6   4   0   11.89    0.30 
  -6   4   0   12.30    0.41 
  -6   4   0   11.42    0.42 
  -6   4   0   12.55    0.54 
   5  -4   0   34.02    0.78 
   5  -4   0   34.27    0.71 
   5  -4   0   33.39    0.92 
   5  -4   0   35.06    0.81 
   5  -4   0   33.77    0.79 
   5  -4   0   34.05    0.76 
  -5   4   0   32.83    0.92 
  -5   4   0   34.56    0.72 
  -5   4   0   35.48    0.79 
  -5   4   0   33.90    0.81 
  -5   4   0   31.92    0.76 
  -5   4   0   36.89    0.79 
  -5   4   0   31.54    0.91 
  -5   4   0   34.46    0.67 
   4  -4   0    8.50    0.39 
   4  -4   0    8.48    0.25 
   4  -4   0    8.45    0.38 
   4  -4   0    8.36    0.32 
   4  -4   0    8.00    0.33 
   4  -4   0    8.12    0.39 
   4  -4   0    8.94    0.32 
  -4   4   0    8.07    0.32 
  -4   4   0    8.62    0.27 
  -4   4   0    7.88    0.31 
  -4   4   0    8.84    0.39 
  -4   4   0    8.65    0.25 
  -4   4   0    8.41    0.33 
  -4   4   0    8.40    0.31 
   3  -4   0   35.30    0.84 
   3  -4   0   35.70    0.79 
   3  -4   0   36.91    0.86 
   3  -4   0   34.34    0.76 
   3  -4   0   34.79    0.63 
   3  -4   0   35.27    0.78 
  -3   4   0   35.45    0.79 
  -3   4   0   34.65    0.83 
  -3   4   0   35.57    0.79 
  -3   4   0   35.85    0.73 
  -3   4   0   34.59    0.84 
  -3   4   0   34.15    0.75 
  -3   4   0   34.21    0.76 
   2  -4   0  239.02    3.67 
   2  -4   0  249.43    3.90 
   2  -4   0  243.23    3.92 
   2  -4   0  240.00    3.93 
  -2   4   0  243.06    3.92 
  -2   4   0  245.37    3.84 
  -2   4   0  238.39    3.91 
   1  -4   0   20.64    0.53 
   1  -4   0   20.73    0.54 
   1  -4   0   21.14    0.55 
   1  -4   0   21.87    0.53 
   1  -4   0   20.57    0.55 
  -1   4   0   20.96    0.55 
  -1   4   0   21.62    0.55 
  -1   4   0   21.01    0.55 
  -1   4   0   20.76    0.53 
  -1   4   0   21.43    0.53 
  -1   4   0   21.22    0.53 
  -1   4   0   21.14    0.55 
  -1   4   0   21.24    0.40 
   0  -4   0   19.12    0.53 
   0  -4   0   18.88    0.53 
   0  -4   0   19.23    0.41 
   0  -4   0   18.36    0.42 
   0  -4   0   19.88    0.54 
   0  -4   0   19.33    0.47 
   0  -4   0   19.19    0.51 
   0   4   0   19.82    0.51 
   0   4   0   19.86    0.52 
   0   4   0   20.17    0.54 
   0   4   0   18.78    0.52 
   0   4   0   19.21    0.41 
   0   4   0   20.04    0.51 
  -1  -4   0  161.38    2.67 
  -1  -4   0  160.06    2.68 
  -1  -4   0  162.74    2.57 
  -1  -4   0  159.24    2.58 
  -1  -4   0  160.54    2.67 
  -1  -4   0  161.86    2.60 
  -1  -4   0  157.58    2.70 
  -1  -4   0  163.64    2.70 
   1   4   0  165.98    2.70 
   1   4   0  155.12    2.60 
   1   4   0  160.08    2.67 
   1   4   0  163.81    2.65 
   1   4   0  164.21    2.59 
   1   4   0  163.48    2.71 
   1   4   0  156.86    2.67 
  -2  -4   0   22.46    0.59 
  -2  -4   0   24.63    0.67 
  -2  -4   0   22.92    0.57 
  -2  -4   0   24.76    0.73 
  -2  -4   0   23.26    0.62 
  -2  -4   0   23.24    0.61 
  -2  -4   0   22.52    0.62 
   2   4   0   23.46    0.61 
   2   4   0   24.71    0.63 
   2   4   0   22.06    0.59 
   2   4   0   22.76    0.58 
   2   4   0   22.39    0.57 
   2   4   0   22.50    0.68 
   2   4   0   23.33    0.58 
   2   4   0   23.35    0.62 
  -3  -4   0   15.37    0.45 
  -3  -4   0   15.85    0.59 
  -3  -4   0   15.88    0.49 
  -3  -4   0   15.08    0.47 
  -3  -4   0   14.58    0.47 
  -3  -4   0   14.43    0.46 
  -3  -4   0   14.89    0.47 
   3   4   0   15.56    0.49 
   3   4   0   15.42    0.47 
   3   4   0   14.91    0.49 
   3   4   0   14.63    0.48 
   3   4   0   14.99    0.46 
   3   4   0   16.43    0.48 
   3   4   0   15.46    0.48 
   3   4   0   15.59    0.49 
  -4  -4   0    5.39    0.28 
  -4  -4   0    4.75    0.28 
  -4  -4   0    4.67    0.25 
  -4  -4   0    4.56    0.26 
  -4  -4   0    5.09    0.27 
   4   4   0    4.77    0.27 
   4   4   0    4.85    0.26 
   4   4   0    4.60    0.27 
   4   4   0    5.00    0.27 
   4   4   0    4.57    0.27 
   4   4   0    4.83    0.16 
   4   4   0    4.97    0.29 
   4   4   0    4.94    0.28 
  -5  -4   0    1.54    0.17 
  -5  -4   0    1.86    0.25 
  -5  -4   0    1.53    0.16 
  -5  -4   0    1.89    0.18 
  -5  -4   0    1.95    0.20 
  -5  -4   0    1.56    0.17 
   5   4   0    1.48    0.17 
   5   4   0    1.49    0.18 
   5   4   0    1.73    0.19 
   5   4   0    1.39    0.22 
   5   4   0    1.53    0.21 
   5   4   0    1.79    0.18 
   5   4   0    1.59    0.23 
  -6  -4   0   92.08    1.77 
  -6  -4   0   92.39    1.88 
  -6  -4   0   89.25    1.83 
  -6  -4   0   87.96    1.74 
  -6  -4   0   89.77    1.77 
  -6  -4   0   90.83    1.79 
  -6  -4   0   90.91    1.82 
   6   4   0   91.50    1.86 
   6   4   0   90.86    1.82 
   6   4   0   91.83    1.80 
   6   4   0   88.84    1.75 
   6   4   0   91.43    1.92 
   6   4   0   92.62    1.77 
  -7  -4   0   22.37    0.77 
  -7  -4   0   22.21    0.71 
  -7  -4   0   22.20    0.72 
  -7  -4   0   21.86    0.69 
  -7  -4   0   22.96    0.72 
  -7  -4   0   22.66    0.68 
   7   4   0   21.63    0.68 
   7   4   0   20.97    0.74 
   7   4   0   22.92    0.68 
   7   4   0   22.03    0.81 
   7   4   0   22.91    0.73 
   7   4   0   22.15    0.63 
   7   4   0   22.00    0.67 
   7   4   0   21.01    0.69 
  -8  -4   0   11.56    0.50 
  -8  -4   0   12.34    0.58 
  -8  -4   0   11.33    0.52 
  -8  -4   0   11.44    0.47 
  -8  -4   0   11.44    0.52 
  -8  -4   0   10.83    0.49 
  -8  -4   0   11.81    0.49 
   8   4   0   10.93    0.49 
   8   4   0   11.12    0.47 
   8   4   0   12.02    0.48 
   8   4   0   11.63    0.56 
   8   4   0   11.02    0.45 
   8   4   0   11.32    0.51 
  -9  -4   0    2.47    0.34 
  -9  -4   0    2.16    0.25 
  -9  -4   0    2.32    0.24 
  -9  -4   0    2.22    0.26 
  -9  -4   0    1.86    0.23 
  -9  -4   0    2.18    0.22 
  -9  -4   0    2.28    0.24 
   9   4   0    2.05    0.24 
   9   4   0    2.37    0.23 
   9   4   0    1.88    0.23 
   9   4   0    2.24    0.23 
   9   4   0    2.02    0.30 
   9   4   0    2.49    0.23 
 -10  -4   0    8.50    0.54 
 -10  -4   0    8.80    0.47 
 -10  -4   0    9.10    0.44 
 -10  -4   0    8.67    0.45 
 -10  -4   0    8.96    0.50 
 -10  -4   0    8.91    0.48 
  10   4   0    8.76    0.49 
  10   4   0    8.25    0.43 
  10   4   0    9.05    0.47 
  10   4   0    8.54    0.44 
  10   4   0    8.53    0.45 
  10   4   0    8.61    0.53 
  10   4   0    8.50    0.43 
 -11  -4   0    0.48    0.15 
 -11  -4   0    0.23    0.11 
 -11  -4   0    0.29    0.13 
 -11  -4   0    0.18    0.15 
 -11  -4   0    0.35    0.15 
  11   4   0    0.21    0.12 
  11   4   0    0.28    0.14 
  11   4   0    0.24    0.13 
  11   4   0    0.24    0.12 
  11   4   0    0.45    0.13 
  11   4   0    0.24    0.14 
  11   4   0    0.38    0.13 
 -12  -4   0    1.40    0.22 
 -12  -4   0    1.39    0.24 
 -12  -4   0    1.11    0.22 
 -12  -4   0    1.27    0.28 
 -12  -4   0    1.11    0.30 
 -12  -4   0    0.90    0.21 
  12   4   0    1.31    0.22 
  12   4   0    1.17    0.24 
  12   4   0    1.43    0.30 
  12   4   0    1.37    0.22 
  12   4   0    1.02    0.21 
  12   4   0    1.20    0.23 
  12   4   0    1.53    0.25 
 -13  -4   0   11.90    0.65 
 -13  -4   0   11.98    0.61 
 -13  -4   0   10.54    0.74 
 -13  -4   0   11.51    0.60 
 -13  -4   0   10.31    0.88 
  13   4   0   11.14    0.58 
  13   4   0   11.79    0.70 
  13   4   0   11.64    0.61 
  13   4   0   11.81    0.53 
  13   4   0   11.25    0.58 
  13   4   0   11.38    0.60 
 -14  -4   0    0.06    0.16 
 -14  -4   0    0.03    0.13 
 -14  -4   0    0.03    0.11 
 -14  -4   0    0.09    0.11 
 -14  -4   0    0.11    0.13 
 -14  -4   0   -0.06    0.11 
 -14  -4   0   -0.10    0.09 
  14   4   0   -0.07    0.09 
  14   4   0    0.39    0.18 
  14   4   0    0.19    0.12 
  14   4   0    0.07    0.12 
  14   4   0    0.04    0.10 
  14   4   0    0.08    0.10 
 -15  -4   0    5.83    0.53 
 -15  -4   0    5.48    0.56 
 -15  -4   0    5.71    0.46 
 -15  -4   0    5.62    0.47 
 -15  -4   0    5.51    0.58 
 -15  -4   0    5.60    0.48 
 -15  -4   0    5.46    0.43 
  15   4   0    6.12    0.56 
  15   4   0    5.90    0.44 
  15   4   0    5.20    0.46 
  15   4   0    5.36    0.44 
  15   4   0    5.10    0.37 
 -16  -4   0    0.02    0.16 
 -16  -4   0    0.31    0.17 
 -16  -4   0   -0.01    0.19 
 -16  -4   0    0.21    0.18 
 -16  -4   0    0.16    0.16 
 -16  -4   0   -0.17    0.16 
 -16  -4   0    0.31    0.23 
  16   4   0    0.09    0.17 
  16   4   0   -0.13    0.13 
  16   4   0    0.34    0.22 
  16   4   0    0.12    0.14 
  16   4   0    0.17    0.17 
  16   4   0    0.06    0.12 
  16   4   0   -0.05    0.13 
 -17  -4   0   13.74    0.99 
 -17  -4   0   13.74    0.94 
 -17  -4   0   14.48    0.72 
 -17  -4   0   14.06    0.88 
 -17  -4   0   14.68    0.77 
 -17  -4   0   12.53    0.75 
 -17  -4   0   14.51    0.75 
  17   4   0   14.56    0.73 
  17   4   0   14.56    0.81 
  17   4   0   15.19    0.73 
 -18  -4   0    1.26    0.36 
 -18  -4   0    0.89    0.26 
 -18  -4   0    0.57    0.24 
 -18  -4   0    0.66    0.23 
 -18  -4   0    1.02    0.24 
 -18  -4   0    0.51    0.30 
  18   4   0    0.65    0.23 
  18   4   0    0.91    0.24 
  18   4   0   -0.03    0.20 
  18   4   0    1.16    0.33 
  17  -5   0    3.22    0.27 
  17  -5   0    3.41    0.26 
  17  -5   0    2.78    0.25 
  17  -5   0    3.73    0.26 
  17  -5   0    4.10    0.64 
 -17   5   0    3.47    0.46 
 -17   5   0    2.59    0.51 
 -17   5   0    3.60    0.36 
 -17   5   0    2.86    0.44 
 -17   5   0    2.84    0.35 
 -17   5   0    3.10    0.33 
 -17   5   0    3.41    0.54 
 -17   5   0    3.42    0.34 
  16  -5   0    0.34    0.26 
  16  -5   0    0.52    0.16 
  16  -5   0    0.03    0.11 
  16  -5   0    0.20    0.12 
  16  -5   0    0.33    0.17 
 -16   5   0    0.36    0.16 
 -16   5   0    0.30    0.19 
 -16   5   0    0.21    0.17 
 -16   5   0    0.24    0.14 
 -16   5   0    0.45    0.18 
 -16   5   0    0.20    0.22 
 -16   5   0    0.25    0.15 
 -16   5   0    0.45    0.15 
  15  -5   0    3.23    0.37 
  15  -5   0    3.76    0.29 
  15  -5   0    4.15    0.30 
  15  -5   0    3.51    0.29 
  15  -5   0    3.13    0.55 
  15  -5   0    3.63    0.28 
 -15   5   0    3.94    0.60 
 -15   5   0    3.70    0.33 
 -15   5   0    3.11    0.31 
 -15   5   0    4.21    0.42 
 -15   5   0    3.49    0.33 
 -15   5   0    3.95    0.41 
 -15   5   0    3.66    0.34 
  14  -5   0    1.83    0.23 
  14  -5   0    2.13    0.32 
  14  -5   0    1.27    0.32 
  14  -5   0    1.57    0.27 
  14  -5   0    1.73    0.23 
  14  -5   0    2.11    0.23 
 -14   5   0    1.76    0.28 
 -14   5   0    1.81    0.31 
 -14   5   0    2.28    0.27 
 -14   5   0    2.14    0.33 
 -14   5   0    2.26    0.29 
 -14   5   0    1.61    0.36 
 -14   5   0    2.10    0.27 
  13  -5   0    0.22    0.13 
  13  -5   0   -0.01    0.14 
  13  -5   0    0.00    0.07 
  13  -5   0    0.12    0.10 
  13  -5   0    0.05    0.10 
 -13   5   0    0.15    0.16 
 -13   5   0    0.13    0.12 
 -13   5   0    0.40    0.15 
 -13   5   0    0.04    0.09 
 -13   5   0    0.08    0.09 
 -13   5   0   -0.03    0.09 
 -13   5   0   -0.17    0.07 
  12  -5   0    3.28    0.26 
  12  -5   0    3.77    0.30 
  12  -5   0    3.57    0.31 
  12  -5   0    3.43    0.27 
  12  -5   0    2.47    0.39 
 -12   5   0    3.65    0.30 
 -12   5   0    2.81    0.42 
 -12   5   0    3.43    0.31 
 -12   5   0    3.54    0.32 
 -12   5   0    3.74    0.30 
 -12   5   0    3.40    0.30 
  11  -5   0    7.80    0.40 
  11  -5   0    7.44    0.56 
  11  -5   0    7.39    0.38 
  11  -5   0    8.20    0.39 
  11  -5   0    8.72    0.45 
 -11   5   0    8.05    0.41 
 -11   5   0    7.87    0.44 
 -11   5   0    7.65    0.42 
 -11   5   0    7.73    0.43 
 -11   5   0    8.38    0.44 
 -11   5   0    8.43    0.59 
  10  -5   0    1.70    0.22 
  10  -5   0    1.47    0.22 
  10  -5   0    1.31    0.30 
  10  -5   0    1.41    0.30 
  10  -5   0    1.48    0.28 
 -10   5   0    1.60    0.23 
 -10   5   0    1.70    0.24 
 -10   5   0    1.57    0.21 
 -10   5   0    0.96    0.25 
 -10   5   0    1.28    0.21 
 -10   5   0    1.26    0.21 
   9  -5   0    1.74    0.20 
   9  -5   0    1.52    0.30 
   9  -5   0    1.69    0.21 
   9  -5   0    1.71    0.20 
   9  -5   0    2.32    0.37 
   9  -5   0    1.85    0.19 
  -9   5   0    2.06    0.23 
  -9   5   0    1.79    0.20 
  -9   5   0    1.81    0.21 
  -9   5   0    1.94    0.21 
  -9   5   0    1.87    0.20 
  -9   5   0    1.37    0.23 
   8  -5   0   11.32    0.42 
   8  -5   0   10.63    0.46 
   8  -5   0   11.32    0.43 
   8  -5   0   11.27    0.45 
   8  -5   0   11.75    0.45 
   8  -5   0   11.98    0.61 
   8  -5   0   11.09    0.58 
  -8   5   0   10.92    0.47 
  -8   5   0   11.78    0.46 
  -8   5   0   10.90    0.42 
  -8   5   0   10.65    0.44 
  -8   5   0   11.41    0.47 
  -8   5   0   11.61    0.60 
   7  -5   0    2.09    0.19 
   7  -5   0    1.94    0.19 
   7  -5   0    1.77    0.19 
   7  -5   0    1.82    0.27 
   7  -5   0    1.70    0.17 
   7  -5   0    1.52    0.24 
   7  -5   0    1.69    0.16 
  -7   5   0    1.60    0.12 
  -7   5   0    1.06    0.18 
  -7   5   0    1.52    0.17 
  -7   5   0    1.68    0.22 
  -7   5   0    1.78    0.19 
  -7   5   0    1.30    0.22 
  -7   5   0    1.79    0.16 
   6  -5   0  109.85    2.25 
   6  -5   0  112.07    2.04 
   6  -5   0  108.97    2.24 
   6  -5   0  112.64    2.05 
   6  -5   0  108.12    1.92 
   6  -5   0  115.43    2.09 
   6  -5   0  112.06    2.01 
  -6   5   0  111.61    1.87 
  -6   5   0  112.99    2.03 
  -6   5   0  112.38    2.25 
  -6   5   0  114.03    2.24 
  -6   5   0  111.86    1.92 
  -6   5   0  105.43    2.00 
  -6   5   0  113.68    2.07 
  -6   5   0  114.58    2.10 
   5  -5   0    6.24    0.37 
   5  -5   0    6.99    0.31 
   5  -5   0    6.79    0.33 
   5  -5   0    6.58    0.23 
   5  -5   0    6.42    0.31 
   5  -5   0    7.46    0.40 
   5  -5   0    6.50    0.31 
  -5   5   0    6.73    0.26 
  -5   5   0    7.19    0.32 
  -5   5   0    6.15    0.27 
  -5   5   0    6.59    0.24 
  -5   5   0    7.08    0.38 
  -5   5   0    7.32    0.39 
  -5   5   0    6.68    0.33 
  -5   5   0    7.32    0.34 
  -5   5   0    6.62    0.31 
   4  -5   0   55.72    1.17 
   4  -5   0   56.30    1.15 
   4  -5   0   58.27    1.28 
   4  -5   0   56.83    1.26 
   4  -5   0   54.91    0.97 
   4  -5   0   55.99    1.18 
  -4   5   0   55.67    1.09 
  -4   5   0   55.48    1.14 
  -4   5   0   56.35    1.22 
  -4   5   0   56.32    1.25 
  -4   5   0   54.80    1.43 
  -4   5   0   54.95    1.15 
  -4   5   0   55.12    1.18 
   3  -5   0  219.80    3.58 
   2  -5   0    2.61    0.20 
   2  -5   0    2.53    0.20 
   2  -5   0    2.71    0.19 
   2  -5   0    2.64    0.20 
   2  -5   0    2.26    0.19 
   2  -5   0    2.37    0.19 
  -2   5   0    2.52    0.11 
  -2   5   0    2.57    0.19 
  -2   5   0    2.57    0.19 
  -2   5   0    2.38    0.19 
  -2   5   0    2.51    0.18 
  -2   5   0    2.73    0.21 
  -2   5   0    2.62    0.20 
  -2   5   0    2.41    0.19 
   1  -5   0   43.85    0.93 
   1  -5   0   42.90    0.93 
   1  -5   0   42.65    0.95 
   1  -5   0   43.22    0.95 
   1  -5   0   44.22    0.92 
   1  -5   0   40.99    0.94 
   1  -5   0   41.93    0.74 
   1  -5   0   41.99    0.76 
   1  -5   0   42.67    0.96 
   1  -5   0   42.07    0.92 
  -1   5   0   43.22    0.93 
  -1   5   0   42.52    0.95 
  -1   5   0   42.92    0.92 
  -1   5   0   42.78    0.94 
  -1   5   0   41.19    0.91 
  -1   5   0   42.22    0.74 
  -1   5   0   41.91    0.94 
  -1   5   0   41.12    0.95 
   0  -5   0    4.28    0.24 
   0  -5   0    4.94    0.27 
   0  -5   0    4.47    0.19 
   0  -5   0    4.87    0.26 
   0  -5   0    4.54    0.22 
   0  -5   0    4.63    0.25 
   0  -5   0    4.77    0.25 
   0  -5   0    4.51    0.25 
   0  -5   0    4.23    0.17 
   0   5   0    4.71    0.25 
   0   5   0    4.39    0.20 
   0   5   0    4.82    0.25 
   0   5   0    4.34    0.25 
   0   5   0    4.37    0.25 
   0   5   0    4.21    0.24 
   0   5   0    4.60    0.25 
   0   5   0    4.56    0.24 
  -1  -5   0    7.41    0.27 
  -1  -5   0    7.55    0.33 
  -1  -5   0    7.75    0.31 
  -1  -5   0    8.09    0.39 
  -1  -5   0    7.20    0.34 
  -1  -5   0    7.53    0.33 
  -1  -5   0    7.95    0.35 
  -1  -5   0    7.95    0.29 
  -1  -5   0    7.47    0.27 
   1   5   0    7.93    0.34 
   1   5   0    7.42    0.32 
   1   5   0    7.45    0.31 
   1   5   0    7.71    0.27 
   1   5   0    7.47    0.34 
   1   5   0    7.50    0.28 
   1   5   0    7.63    0.34 
  -2  -5   0    6.74    0.28 
  -2  -5   0    6.69    0.31 
  -2  -5   0    7.11    0.33 
  -2  -5   0    6.63    0.33 
  -2  -5   0    6.94    0.33 
  -2  -5   0    6.74    0.24 
  -2  -5   0    6.61    0.29 
  -2  -5   0    6.52    0.31 
  -2  -5   0    6.92    0.30 
   2   5   0    7.77    0.31 
   2   5   0    6.58    0.29 
   2   5   0    7.01    0.32 
   2   5   0    7.07    0.32 
   2   5   0    6.86    0.33 
   2   5   0    6.43    0.32 
   2   5   0    7.14    0.31 
  -3  -5   0    2.59    0.22 
  -3  -5   0    2.57    0.19 
  -3  -5   0    3.29    0.23 
  -3  -5   0    3.16    0.22 
  -3  -5   0    2.93    0.23 
  -3  -5   0    2.95    0.23 
  -3  -5   0    3.29    0.23 
  -3  -5   0    2.81    0.20 
   3   5   0    3.13    0.22 
   3   5   0    3.12    0.23 
   3   5   0    2.84    0.22 
   3   5   0    2.76    0.20 
   3   5   0    3.13    0.24 
   3   5   0    2.65    0.21 
   3   5   0    2.85    0.22 
   3   5   0    3.06    0.22 
  -4  -5   0    2.50    0.22 
  -4  -5   0    2.69    0.23 
  -4  -5   0    2.85    0.21 
  -4  -5   0    2.23    0.21 
  -4  -5   0    2.37    0.20 
  -4  -5   0    2.29    0.22 
   4   5   0    2.55    0.21 
   4   5   0    2.76    0.23 
   4   5   0    2.55    0.21 
   4   5   0    2.31    0.22 
   4   5   0    2.40    0.21 
   4   5   0    2.39    0.21 
   4   5   0    2.12    0.21 
   4   5   0    2.65    0.21 
  -5  -5   0   19.18    0.64 
  -5  -5   0   19.16    0.64 
  -5  -5   0   17.86    0.63 
  -5  -5   0   18.89    0.61 
  -5  -5   0   19.49    0.60 
  -5  -5   0   18.37    0.64 
  -5  -5   0   19.73    0.63 
   5   5   0   19.10    0.64 
   5   5   0   19.52    0.65 
   5   5   0   18.29    0.63 
   5   5   0   19.11    0.42 
   5   5   0   19.64    0.62 
   5   5   0   19.20    0.67 
   5   5   0   18.99    0.61 
   5   5   0   19.81    0.64 
  -6  -5   0    6.06    0.35 
  -6  -5   0    6.76    0.40 
  -6  -5   0    6.32    0.35 
  -6  -5   0    6.56    0.35 
  -6  -5   0    6.56    0.36 
  -6  -5   0    6.54    0.37 
  -6  -5   0    6.77    0.38 
   6   5   0    6.41    0.36 
   6   5   0    7.00    0.40 
   6   5   0    5.78    0.33 
   6   5   0    5.90    0.39 
   6   5   0    6.81    0.38 
   6   5   0    6.74    0.36 
   6   5   0    6.05    0.36 
  -7  -5   0    8.61    0.45 
  -7  -5   0    9.82    0.45 
  -7  -5   0    9.86    0.47 
  -7  -5   0    9.54    0.50 
  -7  -5   0    9.24    0.45 
  -7  -5   0   10.24    0.46 
  -7  -5   0    9.95    0.46 
   7   5   0    9.35    0.47 
   7   5   0    9.95    0.46 
   7   5   0    9.32    0.49 
   7   5   0    9.63    0.44 
   7   5   0    9.33    0.45 
   7   5   0    9.25    0.52 
   7   5   0    8.34    0.50 
  -8  -5   0   54.71    1.35 
  -8  -5   0   58.34    1.48 
  -8  -5   0   56.30    1.32 
  -8  -5   0   57.80    1.35 
  -8  -5   0   54.78    1.38 
  -8  -5   0   56.10    1.32 
  -8  -5   0   56.90    1.37 
   8   5   0   57.06    1.32 
   8   5   0   54.90    1.38 
   8   5   0   56.13    1.22 
   8   5   0   56.94    1.36 
   8   5   0   53.44    1.62 
   8   5   0   56.41    1.44 
   8   5   0   56.33    1.33 
  -9  -5   0    3.82    0.30 
  -9  -5   0    4.10    0.34 
  -9  -5   0    3.21    0.31 
  -9  -5   0    3.63    0.35 
  -9  -5   0    3.88    0.31 
  -9  -5   0    3.73    0.32 
  -9  -5   0    3.91    0.32 
   9   5   0    4.16    0.36 
   9   5   0    3.56    0.27 
   9   5   0    3.79    0.32 
   9   5   0    4.10    0.34 
   9   5   0    3.91    0.30 
   9   5   0    3.92    0.30 
 -10  -5   0   44.47    1.21 
 -10  -5   0   43.65    1.22 
 -10  -5   0   43.71    1.15 
 -10  -5   0   43.28    1.17 
 -10  -5   0   43.42    1.25 
 -10  -5   0   42.97    1.23 
 -10  -5   0   47.35    1.38 
  10   5   0   43.77    1.24 
  10   5   0   43.43    1.53 
  10   5   0   44.19    1.16 
  10   5   0   43.99    1.12 
  10   5   0   44.20    1.18 
  10   5   0   41.92    1.18 
 -11  -5   0   22.90    0.84 
 -11  -5   0   23.34    0.97 
 -11  -5   0   22.39    0.83 
 -11  -5   0   22.94    0.88 
 -11  -5   0   22.31    0.80 
 -11  -5   0   22.50    0.86 
 -11  -5   0   22.58    0.78 
  11   5   0   22.22    0.78 
  11   5   0   19.39    0.88 
  11   5   0   21.65    0.77 
  11   5   0   22.55    0.82 
  11   5   0   22.33    0.77 
  11   5   0   22.66    0.86 
  11   5   0   22.15    0.92 
 -12  -5   0   19.32    0.92 
 -12  -5   0   19.16    0.75 
 -12  -5   0   18.78    0.72 
 -12  -5   0   19.49    0.84 
 -12  -5   0   17.22    0.78 
 -12  -5   0   18.66    0.78 
  12   5   0   19.34    0.74 
  12   5   0   18.26    0.79 
  12   5   0   18.90    0.76 
  12   5   0   17.90    0.75 
  12   5   0   18.81    0.88 
  12   5   0   18.25    0.71 
 -13  -5   0   41.38    1.51 
 -13  -5   0   40.07    1.32 
 -13  -5   0   39.84    1.14 
 -13  -5   0   39.98    1.24 
 -13  -5   0   41.50    1.45 
 -13  -5   0   40.36    1.20 
 -13  -5   0   41.91    1.26 
  13   5   0   40.79    1.28 
  13   5   0   40.81    1.22 
  13   5   0   41.91    1.17 
  13   5   0   40.72    1.22 
  13   5   0   42.11    1.22 
 -14  -5   0    2.55    0.42 
 -14  -5   0    1.71    0.36 
 -14  -5   0    2.77    0.47 
 -14  -5   0    2.52    0.39 
 -14  -5   0    2.63    0.37 
 -14  -5   0    2.74    0.37 
  14   5   0    2.49    0.36 
  14   5   0    2.57    0.35 
  14   5   0    2.85    0.31 
  14   5   0    2.61    0.30 
  14   5   0    2.34    0.43 
  14   5   0    2.56    0.36 
 -15  -5   0   21.49    0.97 
 -15  -5   0   22.94    1.12 
 -15  -5   0   20.49    0.89 
 -15  -5   0   20.24    1.12 
 -15  -5   0   22.19    1.01 
 -15  -5   0   20.87    0.86 
 -15  -5   0   20.56    0.89 
  15   5   0   20.65    0.79 
  15   5   0   21.08    0.94 
  15   5   0   20.91    0.90 
  15   5   0   21.50    1.26 
  15   5   0   22.35    0.91 
  15   5   0   21.96    0.90 
 -16  -5   0    1.64    0.37 
 -16  -5   0    1.86    0.35 
 -16  -5   0    2.05    0.32 
 -16  -5   0    1.23    0.33 
 -16  -5   0    1.86    0.38 
 -16  -5   0    2.34    0.36 
 -16  -5   0    1.77    0.33 
  16   5   0    2.43    0.35 
  16   5   0    2.36    0.46 
  16   5   0    1.98    0.30 
  16   5   0    1.89    0.29 
  16   5   0    1.91    0.33 
  16   5   0    1.33    0.34 
 -17  -5   0    4.20    0.46 
 -17  -5   0    5.30    0.63 
 -17  -5   0    4.92    0.45 
 -17  -5   0    3.69    0.54 
 -17  -5   0    3.14    0.51 
 -17  -5   0    5.65    0.54 
 -17  -5   0    4.19    0.47 
  17   5   0    4.62    0.48 
  17   5   0    4.42    0.43 
  17   5   0    4.73    0.40 
  17   5   0    4.72    0.45 
  17   5   0    4.69    0.46 
 -18  -5   0   13.55    0.78 
 -18  -5   0   15.56    0.79 
 -18  -5   0   14.39    0.80 
 -18  -5   0   13.66    0.96 
 -18  -5   0   16.08    1.12 
 -18  -5   0   14.23    0.83 
  18   5   0   16.20    0.86 
  18   5   0   13.77    0.73 
  18   5   0   14.29    0.74 
  17  -6   0    8.55    0.78 
  17  -6   0    8.14    0.43 
  17  -6   0    9.50    0.39 
  17  -6   0    8.62    0.38 
 -17   6   0    7.48    0.59 
 -17   6   0    8.15    0.48 
 -17   6   0    7.29    0.82 
 -17   6   0    8.99    0.52 
 -17   6   0    7.79    0.51 
 -17   6   0    8.27    0.50 
 -17   6   0    6.91    0.75 
 -17   6   0    8.12    0.93 
  16  -6   0    1.96    0.60 
  16  -6   0    3.03    0.26 
  16  -6   0    3.12    0.39 
  16  -6   0    3.43    0.28 
 -16   6   0    2.45    0.39 
 -16   6   0    3.00    0.32 
 -16   6   0    3.28    0.38 
 -16   6   0    3.76    0.34 
 -16   6   0    3.13    0.56 
 -16   6   0    2.73    0.33 
 -16   6   0    2.93    0.32 
 -16   6   0    3.63    0.55 
  15  -6   0    1.28    0.21 
  15  -6   0    0.87    0.31 
  15  -6   0    1.47    0.27 
  15  -6   0    1.27    0.22 
  15  -6   0    1.45    0.22 
  15  -6   0    1.12    0.21 
 -15   6   0    1.24    0.25 
 -15   6   0    1.08    0.21 
 -15   6   0    1.38    0.35 
 -15   6   0    1.22    0.23 
 -15   6   0    1.35    0.31 
 -15   6   0    1.05    0.23 
 -15   6   0    1.15    0.35 
 -15   6   0    1.30    0.23 
  14  -6   0    0.70    0.16 
  14  -6   0    0.79    0.17 
  14  -6   0    0.68    0.16 
  14  -6   0    0.98    0.20 
  14  -6   0    0.60    0.27 
  14  -6   0    0.82    0.18 
 -14   6   0    0.76    0.24 
 -14   6   0    0.56    0.30 
 -14   6   0    0.63    0.20 
 -14   6   0    0.48    0.23 
 -14   6   0    0.69    0.19 
 -14   6   0    0.70    0.18 
 -14   6   0    0.63    0.18 
 -14   6   0    0.58    0.26 
  13  -6   0   43.99    1.15 
  13  -6   0   44.73    1.22 
  13  -6   0   44.97    1.10 
  13  -6   0   45.60    1.57 
 -13   6   0   45.52    1.18 
 -13   6   0   46.13    1.54 
 -13   6   0   46.86    1.60 
 -13   6   0   44.94    1.22 
 -13   6   0   46.74    1.23 
 -13   6   0   44.61    1.24 
 -13   6   0   44.52    1.26 
  12  -6   0    6.11    0.55 
  12  -6   0    6.90    0.40 
  12  -6   0    6.39    0.36 
  12  -6   0    6.64    0.38 
 -12   6   0    7.01    0.42 
 -12   6   0    6.97    0.42 
 -12   6   0    6.58    0.43 
 -12   6   0    7.79    0.60 
 -12   6   0    6.66    0.64 
 -12   6   0    6.65    0.41 
  11  -6   0    1.07    0.27 
  11  -6   0    0.86    0.17 
  11  -6   0    0.91    0.17 
  11  -6   0    0.90    0.19 
  11  -6   0    0.91    0.17 
 -11   6   0    1.13    0.21 
 -11   6   0    0.93    0.19 
 -11   6   0    1.01    0.21 
 -11   6   0    0.97    0.19 
 -11   6   0    1.18    0.20 
 -11   6   0    1.63    0.33 
 -11   6   0    0.78    0.23 
  10  -6   0    3.22    0.38 
  10  -6   0    3.16    0.27 
  10  -6   0    3.05    0.28 
  10  -6   0    3.09    0.32 
  10  -6   0    3.43    0.27 
  10  -6   0    4.18    0.41 
 -10   6   0    3.33    0.38 
 -10   6   0    3.34    0.27 
 -10   6   0    3.56    0.29 
 -10   6   0    2.95    0.26 
 -10   6   0    3.38    0.30 
 -10   6   0    3.13    0.36 
 -10   6   0    2.84    0.27 
   9  -6   0   18.39    0.60 
   9  -6   0   18.00    0.81 
   9  -6   0   18.99    0.63 
   9  -6   0   18.45    0.58 
   9  -6   0   18.66    0.66 
   9  -6   0   18.17    0.82 
   9  -6   0   17.99    0.62 
  -9   6   0   18.83    0.66 
  -9   6   0   18.81    0.59 
  -9   6   0   18.19    0.79 
  -9   6   0   17.56    0.66 
  -9   6   0   18.47    0.65 
  -9   6   0   19.16    0.82 
  -9   6   0   18.83    0.63 
   8  -6   0   42.27    1.03 
   8  -6   0   40.89    1.24 
   8  -6   0   41.22    1.02 
   8  -6   0   39.75    1.05 
   8  -6   0   41.13    1.25 
   8  -6   0   42.12    0.99 
   8  -6   0   40.79    0.91 
  -8   6   0   42.65    1.09 
  -8   6   0   41.22    1.05 
  -8   6   0   41.87    1.04 
  -8   6   0   41.89    1.01 
  -8   6   0   40.72    0.81 
  -8   6   0   42.80    1.26 
  -8   6   0   41.99    0.94 
  -8   6   0   42.27    1.23 
   7  -6   0    3.49    0.20 
   7  -6   0    3.06    0.24 
   7  -6   0    3.11    0.26 
   7  -6   0    3.27    0.25 
   7  -6   0    3.37    0.24 
   7  -6   0    3.23    0.32 
   7  -6   0    3.26    0.32 
  -7   6   0    3.06    0.24 
  -7   6   0    2.87    0.25 
  -7   6   0    3.13    0.31 
  -7   6   0    3.35    0.19 
  -7   6   0    3.27    0.27 
  -7   6   0    3.29    0.32 
  -7   6   0    3.33    0.20 
   6  -6   0    8.64    0.39 
   6  -6   0    8.00    0.39 
   6  -6   0    8.76    0.48 
   6  -6   0    8.31    0.38 
   6  -6   0    8.45    0.37 
   6  -6   0    8.15    0.28 
   6  -6   0    8.08    0.46 
  -6   6   0    7.89    0.39 
  -6   6   0    7.49    0.32 
  -6   6   0    8.63    0.34 
  -6   6   0    8.10    0.46 
  -6   6   0    8.52    0.39 
  -6   6   0    7.65    0.36 
  -6   6   0    8.16    0.40 
  -6   6   0    9.05    0.47 
   5  -6   0   37.13    0.93 
   5  -6   0   35.94    0.89 
   5  -6   0   36.30    1.02 
   5  -6   0   36.07    1.01 
   5  -6   0   36.17    0.69 
   5  -6   0   36.42    0.90 
  -5   6   0   35.47    0.88 
  -5   6   0   35.37    0.83 
  -5   6   0   35.67    0.91 
  -5   6   0   34.65    0.92 
  -5   6   0   36.62    0.90 
  -5   6   0   36.12    1.00 
  -5   6   0   36.19    0.81 
  -5   6   0   37.01    1.02 
   4  -6   0   49.00    1.11 
   4  -6   0   49.98    0.85 
   4  -6   0   48.20    1.12 
   4  -6   0   48.91    1.09 
   4  -6   0   48.81    1.19 
   4  -6   0   49.60    1.21 
  -4   6   0   48.07    1.13 
  -4   6   0   50.49    1.09 
  -4   6   0   48.98    1.18 
  -4   6   0   49.41    1.10 
  -4   6   0   49.95    1.04 
  -4   6   0   50.47    1.13 
  -4   6   0   48.90    1.18 
   3  -6   0   53.57    1.23 
   3  -6   0   51.65    1.16 
   3  -6   0   53.28    1.18 
   3  -6   0   52.45    1.20 
   3  -6   0   51.72    1.14 
   3  -6   0   52.36    0.89 
  -3   6   0   53.70    1.17 
  -3   6   0   52.14    1.20 
  -3   6   0   52.99    1.13 
  -3   6   0   48.50    1.29 
  -3   6   0   54.46    1.15 
  -3   6   0   52.27    1.10 
  -3   6   0   54.67    0.98 
   2  -6   0    2.36    0.21 
   2  -6   0    2.53    0.20 
   2  -6   0    2.91    0.23 
   2  -6   0    2.76    0.22 
   2  -6   0    2.38    0.21 
   2  -6   0    2.82    0.22 
   2  -6   0    2.74    0.21 
  -2   6   0    2.40    0.21 
  -2   6   0    2.79    0.23 
  -2   6   0    2.36    0.26 
  -2   6   0    2.63    0.20 
  -2   6   0    2.67    0.22 
  -2   6   0    2.52    0.21 
  -2   6   0    2.63    0.11 
   1  -6   0    9.06    0.27 
   1  -6   0    9.15    0.36 
   1  -6   0    8.61    0.37 
   1  -6   0    8.67    0.37 
   1  -6   0    9.00    0.40 
   1  -6   0    9.27    0.39 
   1  -6   0    9.23    0.38 
   1  -6   0    8.84    0.39 
   1  -6   0    8.71    0.24 
  -1   6   0    9.04    0.42 
  -1   6   0    9.31    0.38 
  -1   6   0    9.23    0.39 
  -1   6   0    9.36    0.39 
  -1   6   0    9.14    0.38 
  -1   6   0    9.00    0.38 
  -1   6   0    8.70    0.24 
  -1   6   0    9.74    0.41 
   0  -6   0   99.38    1.88 
   0  -6   0  103.19    1.87 
   0  -6   0  102.57    1.92 
   0  -6   0   97.19    1.87 
   0  -6   0   99.19    1.67 
   0  -6   0   97.52    1.86 
   0  -6   0   97.31    1.69 
   0  -6   0  100.24    1.86 
   0  -6   0   99.70    1.91 
   0  -6   0   99.41    1.79 
   0   6   0   95.19    1.85 
   0   6   0  101.49    1.86 
   0   6   0   96.95    1.87 
   0   6   0   97.60    1.66 
   0   6   0   99.90    1.91 
   0   6   0   98.68    1.86 
   0   6   0  100.81    1.88 
   0   6   0   98.32    1.90 
  -1  -6   0   30.28    0.70 
  -1  -6   0   31.70    0.71 
  -1  -6   0   31.46    0.80 
  -1  -6   0   30.37    0.81 
  -1  -6   0   28.77    0.81 
  -1  -6   0   31.73    0.80 
  -1  -6   0   30.66    0.77 
  -1  -6   0   30.47    0.80 
   1   6   0   29.96    0.68 
   1   6   0   30.27    0.77 
   1   6   0   30.52    0.81 
   1   6   0   30.54    0.79 
   1   6   0   31.46    0.81 
   1   6   0   29.06    0.81 
  -2  -6   0   67.80    1.35 
  -2  -6   0   69.17    1.29 
  -2  -6   0   70.46    1.77 
  -2  -6   0   72.36    1.50 
  -2  -6   0   71.10    1.38 
  -2  -6   0   67.03    1.43 
  -2  -6   0   70.56    1.45 
  -2  -6   0   71.44    1.41 
   2   6   0   71.05    1.50 
   2   6   0   70.57    1.41 
   2   6   0   72.19    1.46 
   2   6   0   71.38    1.48 
   2   6   0   70.53    1.37 
   2   6   0   69.62    1.44 
   2   6   0   70.19    1.38 
  -3  -6   0    0.68    0.13 
  -3  -6   0    1.10    0.17 
  -3  -6   0    1.11    0.16 
  -3  -6   0    1.17    0.18 
  -3  -6   0    1.18    0.17 
  -3  -6   0    0.82    0.14 
   3   6   0    1.17    0.17 
   3   6   0    0.93    0.15 
   3   6   0    1.08    0.18 
   3   6   0    0.90    0.15 
   3   6   0    1.00    0.18 
   3   6   0    1.05    0.17 
   3   6   0    1.18    0.18 
   3   6   0    1.05    0.16 
  -4  -6   0  118.78    2.23 
  -4  -6   0  118.33    2.24 
  -4  -6   0  116.72    2.15 
  -4  -6   0  114.85    2.20 
  -4  -6   0  115.88    2.24 
  -4  -6   0  117.13    2.21 
  -4  -6   0  116.69    2.27 
   4   6   0  114.55    2.22 
   4   6   0  119.49    2.41 
   4   6   0  118.83    2.21 
   4   6   0  119.17    2.25 
   4   6   0  117.95    2.21 
   4   6   0  116.09    2.25 
   4   6   0  115.21    2.20 
  -5  -6   0    4.39    0.31 
  -5  -6   0    4.40    0.29 
  -5  -6   0    4.49    0.30 
  -5  -6   0    4.18    0.30 
  -5  -6   0    4.59    0.33 
  -5  -6   0    4.56    0.31 
  -5  -6   0    4.54    0.32 
   5   6   0    4.42    0.30 
   5   6   0    4.29    0.32 
   5   6   0    4.46    0.32 
   5   6   0    4.19    0.19 
   5   6   0    4.38    0.29 
   5   6   0    4.33    0.31 
   5   6   0    4.05    0.30 
   5   6   0    4.05    0.29 
   5   6   0    4.44    0.32 
  -6  -6   0   87.40    1.84 
  -6  -6   0   89.45    1.91 
  -6  -6   0   90.60    1.86 
  -6  -6   0   87.57    1.89 
  -6  -6   0   90.78    1.83 
  -6  -6   0   87.97    1.80 
  -6  -6   0   90.30    1.87 
   6   6   0   89.09    1.84 
   6   6   0   88.87    1.89 
   6   6   0   89.09    1.94 
   6   6   0   84.93    1.85 
   6   6   0   87.91    1.81 
   6   6   0   90.08    1.86 
   6   6   0   88.49    1.48 
   6   6   0   87.28    1.88 
  -7  -6   0    0.09    0.10 
  -7  -6   0    0.18    0.11 
  -7  -6   0    0.08    0.09 
  -7  -6   0    0.15    0.10 
  -7  -6   0    0.10    0.11 
  -7  -6   0    0.13    0.10 
  -7  -6   0    0.19    0.11 
   7   6   0    0.08    0.09 
   7   6   0    0.01    0.08 
   7   6   0    0.16    0.13 
   7   6   0    0.14    0.10 
   7   6   0    0.03    0.10 
   7   6   0   -0.05    0.06 
   7   6   0    0.14    0.10 
  -8  -6   0    0.22    0.11 
  -8  -6   0    0.10    0.09 
  -8  -6   0   -0.01    0.09 
  -8  -6   0    0.17    0.13 
  -8  -6   0    0.23    0.13 
  -8  -6   0    0.09    0.10 
  -8  -6   0    0.14    0.10 
   8   6   0    0.26    0.13 
   8   6   0    0.07    0.09 
   8   6   0    0.09    0.10 
   8   6   0    0.19    0.11 
   8   6   0    0.15    0.10 
   8   6   0   -0.01    0.08 
   8   6   0   -0.02    0.10 
   8   6   0    0.17    0.12 
  -9  -6   0   45.43    1.25 
  -9  -6   0   46.47    1.25 
  -9  -6   0   46.34    1.22 
  -9  -6   0   45.82    1.35 
  -9  -6   0   46.81    1.25 
  -9  -6   0   47.60    1.30 
  -9  -6   0   47.05    1.23 
   9   6   0   45.46    1.25 
   9   6   0   46.06    1.23 
   9   6   0   44.98    1.09 
   9   6   0   47.71    1.30 
   9   6   0   46.49    1.34 
   9   6   0   45.85    1.20 
   9   6   0   40.41    1.54 
 -10  -6   0    0.05    0.10 
 -10  -6   0    0.15    0.12 
 -10  -6   0    0.11    0.11 
 -10  -6   0   -0.01    0.10 
 -10  -6   0   -0.08    0.09 
 -10  -6   0    0.25    0.14 
 -10  -6   0    0.23    0.15 
  10   6   0   -0.01    0.09 
  10   6   0   -0.03    0.11 
  10   6   0    0.03    0.09 
  10   6   0   -0.02    0.07 
  10   6   0    0.06    0.10 
  10   6   0    0.07    0.11 
  10   6   0    0.09    0.12 
 -11  -6   0   24.52    0.90 
 -11  -6   0   22.32    0.83 
 -11  -6   0   23.26    0.83 
 -11  -6   0   21.41    0.86 
 -11  -6   0   23.77    0.89 
 -11  -6   0   22.50    0.90 
 -11  -6   0   22.65    0.98 
  11   6   0   23.28    0.77 
  11   6   0   23.85    0.85 
  11   6   0   19.96    0.77 
  11   6   0   23.80    0.98 
  11   6   0   23.64    0.87 
  11   6   0   23.25    0.91 
 -12  -6   0    3.47    0.51 
 -12  -6   0    3.42    0.38 
 -12  -6   0    3.54    0.34 
 -12  -6   0    3.35    0.36 
 -12  -6   0    3.51    0.60 
 -12  -6   0    3.71    0.47 
 -12  -6   0    3.25    0.33 
  12   6   0    3.22    0.33 
  12   6   0    3.27    0.34 
  12   6   0    2.83    0.35 
  12   6   0    3.38    0.31 
  12   6   0    2.24    0.37 
 -13  -6   0    0.04    0.12 
 -13  -6   0    0.12    0.15 
 -13  -6   0   -0.09    0.10 
 -13  -6   0   -0.03    0.13 
 -13  -6   0    0.17    0.12 
 -13  -6   0    0.07    0.13 
  13   6   0    0.08    0.13 
  13   6   0    0.02    0.14 
  13   6   0    0.12    0.11 
  13   6   0    0.19    0.13 
  13   6   0    0.25    0.15 
 -14  -6   0   14.09    0.87 
 -14  -6   0   13.78    0.90 
 -14  -6   0   15.02    0.75 
 -14  -6   0   13.23    0.72 
 -14  -6   0   13.55    0.69 
 -14  -6   0   15.57    0.81 
  14   6   0   13.17    0.65 
  14   6   0   14.62    0.85 
  14   6   0   13.78    0.67 
  14   6   0   13.74    0.70 
  14   6   0   13.14    0.66 
  14   6   0   13.44    0.73 
 -15  -6   0   14.89    0.96 
 -15  -6   0   11.59    0.82 
 -15  -6   0   13.60    0.79 
 -15  -6   0   12.90    0.72 
 -15  -6   0   12.96    0.72 
 -15  -6   0   13.11    0.77 
  15   6   0   12.81    0.65 
  15   6   0   13.13    0.66 
  15   6   0   13.60    0.71 
  15   6   0   13.89    0.75 
  15   6   0   12.49    0.68 
  15   6   0   12.66    0.66 
  15   6   0   12.23    0.82 
 -16  -6   0    2.15    0.37 
 -16  -6   0    1.89    0.41 
 -16  -6   0    2.07    0.47 
 -16  -6   0    1.66    0.32 
 -16  -6   0    1.68    0.33 
 -16  -6   0    1.93    0.34 
 -16  -6   0    2.21    0.39 
  16   6   0    1.91    0.31 
  16   6   0    1.86    0.34 
  16   6   0    1.68    0.34 
  16   6   0    2.16    0.40 
  16   6   0    1.81    0.38 
  16   6   0    2.03    0.35 
  16   6   0    2.65    0.40 
 -17  -6   0   10.09    0.68 
 -17  -6   0   12.14    1.49 
 -17  -6   0   10.88    0.75 
 -17  -6   0   10.27    0.84 
 -17  -6   0   11.21    0.68 
 -17  -6   0   12.94    0.99 
 -17  -6   0   11.25    0.76 
  17   6   0   10.56    0.59 
  17   6   0   10.37    0.65 
  17   6   0   10.44    0.67 
  17   6   0   11.32    0.67 
  17   6   0   11.21    0.68 
 -18  -6   0    3.81    0.60 
  18   6   0    5.18    0.43 
  17  -7   0    0.80    0.16 
  17  -7   0    0.81    0.18 
  17  -7   0    0.23    0.25 
 -17   7   0    1.00    0.23 
 -17   7   0    0.91    0.30 
 -17   7   0    0.47    0.19 
 -17   7   0    0.40    0.32 
 -17   7   0    0.94    0.22 
 -17   7   0    0.98    0.23 
 -17   7   0    0.91    0.33 
  16  -7   0    5.75    0.66 
  16  -7   0    6.43    0.35 
 -16   7   0    5.95    0.65 
 -16   7   0    7.17    0.45 
 -16   7   0    5.98    0.44 
 -16   7   0    7.15    0.58 
 -16   7   0    6.03    0.64 
 -16   7   0    5.71    0.45 
 -16   7   0    6.71    0.49 
 -16   7   0    6.51    0.45 
  15  -7   0    0.19    0.13 
  15  -7   0    0.13    0.12 
  15  -7   0    0.12    0.12 
  15  -7   0    0.31    0.12 
  15  -7   0   -0.01    0.10 
 -15   7   0   -0.14    0.10 
 -15   7   0    0.28    0.14 
 -15   7   0    0.15    0.13 
 -15   7   0    0.06    0.13 
 -15   7   0    0.32    0.18 
 -15   7   0    0.18    0.19 
 -15   7   0    0.17    0.19 
 -15   7   0   -0.02    0.12 
  14  -7   0    0.29    0.12 
  14  -7   0    0.24    0.13 
  14  -7   0    0.25    0.14 
  14  -7   0    0.16    0.11 
  14  -7   0    0.06    0.11 
  14  -7   0    0.37    0.26 
 -14   7   0    0.12    0.16 
 -14   7   0    0.20    0.18 
 -14   7   0    0.29    0.15 
 -14   7   0    0.27    0.14 
 -14   7   0    0.23    0.15 
 -14   7   0    0.01    0.11 
 -14   7   0    0.14    0.13 
 -14   7   0   -0.08    0.12 
  13  -7   0   10.55    0.51 
  13  -7   0   10.66    0.76 
  13  -7   0   10.14    0.48 
  13  -7   0   10.01    0.50 
 -13   7   0   10.65    0.74 
 -13   7   0   10.42    0.57 
 -13   7   0   10.47    0.52 
 -13   7   0   10.96    0.55 
 -13   7   0   11.17    0.73 
 -13   7   0   10.15    0.54 
 -13   7   0   10.26    0.52 
  12  -7   0    0.67    0.20 
  12  -7   0    0.70    0.21 
  12  -7   0    0.46    0.14 
  12  -7   0    0.70    0.29 
  12  -7   0    0.77    0.18 
  12  -7   0    0.79    0.18 
 -12   7   0    0.74    0.18 
 -12   7   0    0.51    0.22 
 -12   7   0    0.68    0.18 
 -12   7   0    0.52    0.16 
 -12   7   0    0.71    0.19 
 -12   7   0    0.66    0.18 
  11  -7   0    3.09    0.36 
  11  -7   0    3.50    0.41 
  11  -7   0    3.27    0.29 
  11  -7   0    3.31    0.48 
  11  -7   0    4.58    0.29 
  11  -7   0    3.62    0.31 
  11  -7   0    3.40    0.28 
 -11   7   0    3.75    0.28 
 -11   7   0    3.45    0.30 
 -11   7   0    3.56    0.32 
 -11   7   0    3.73    0.41 
 -11   7   0    3.39    0.50 
 -11   7   0    3.26    0.30 
 -11   7   0    3.21    0.30 
  10  -7   0   11.58    0.51 
  10  -7   0   11.09    0.44 
  10  -7   0   10.98    0.50 
  10  -7   0   10.88    0.52 
  10  -7   0   10.64    0.66 
  10  -7   0    9.70    0.56 
  10  -7   0   11.03    0.67 
 -10   7   0    9.66    0.52 
 -10   7   0   10.50    0.65 
 -10   7   0   11.03    0.50 
 -10   7   0   10.91    0.54 
 -10   7   0   10.89    0.52 
 -10   7   0   10.67    0.52 
 -10   7   0   11.50    0.66 
   9  -7   0   13.35    0.57 
   9  -7   0   13.21    0.54 
   9  -7   0   13.66    0.53 
   9  -7   0   13.83    0.72 
   9  -7   0   13.61    0.72 
   9  -7   0   14.31    0.56 
   9  -7   0   14.00    0.47 
  -9   7   0   13.19    0.38 
  -9   7   0   13.78    0.60 
  -9   7   0   13.49    0.55 
  -9   7   0   13.35    0.69 
  -9   7   0   13.19    0.70 
  -9   7   0   13.73    0.57 
  -9   7   0   13.33    0.47 
  -9   7   0   14.35    0.59 
   8  -7   0   21.84    0.56 
   8  -7   0   20.47    0.72 
   8  -7   0   20.00    0.68 
   8  -7   0   22.06    0.71 
   8  -7   0   20.69    0.66 
   8  -7   0   20.80    0.86 
   8  -7   0   21.35    0.87 
  -8   7   0   21.26    0.72 
  -8   7   0   21.19    0.58 
  -8   7   0   21.00    0.84 
  -8   7   0   22.23    0.87 
  -8   7   0   21.61    0.75 
  -8   7   0   20.80    0.68 
  -8   7   0   21.42    0.57 
   7  -7   0   24.47    0.76 
   7  -7   0   24.82    0.91 
   7  -7   0   25.65    0.92 
   7  -7   0   23.96    0.57 
   7  -7   0   24.86    0.73 
   7  -7   0   24.48    0.79 
   7  -7   0   24.65    0.76 
  -7   7   0   25.19    0.89 
  -7   7   0   24.60    0.78 
  -7   7   0   26.16    0.82 
  -7   7   0   25.42    0.77 
  -7   7   0   24.78    0.64 
  -7   7   0   25.09    0.90 
  -7   7   0   23.96    0.74 
   6  -7   0  135.49    2.46 
   6  -7   0  132.34    2.50 
   6  -7   0  130.14    2.42 
   6  -7   0  133.01    2.14 
   6  -7   0  133.61    2.66 
   6  -7   0  134.67    2.66 
   6  -7   0  132.11    2.44 
  -6   7   0  131.42    2.63 
  -6   7   0  130.64    2.45 
  -6   7   0  135.77    2.32 
  -6   7   0  125.38    2.26 
  -6   7   0  133.09    2.62 
  -6   7   0  131.52    2.42 
  -6   7   0  134.37    2.49 
  -6   7   0  120.62    2.70 
   5  -7   0    0.13    0.09 
   5  -7   0    0.14    0.09 
   5  -7   0    0.11    0.10 
   5  -7   0    0.16    0.10 
   5  -7   0    0.09    0.04 
   5  -7   0    0.14    0.09 
  -5   7   0    0.13    0.09 
  -5   7   0    0.11    0.09 
  -5   7   0    0.09    0.09 
  -5   7   0    0.16    0.08 
  -5   7   0    0.16    0.08 
  -5   7   0    0.07    0.08 
  -5   7   0    0.15    0.08 
  -5   7   0    0.08    0.10 
   4  -7   0    1.31    0.19 
   4  -7   0    2.03    0.29 
   4  -7   0    1.72    0.20 
   4  -7   0    2.20    0.25 
   4  -7   0    1.66    0.20 
   4  -7   0    1.99    0.20 
  -4   7   0    1.97    0.22 
  -4   7   0    1.81    0.20 
  -4   7   0    1.80    0.19 
  -4   7   0    1.63    0.17 
  -4   7   0    2.03    0.23 
  -4   7   0    1.80    0.21 
  -4   7   0    1.87    0.21 
   3  -7   0   16.25    0.61 
   3  -7   0   15.26    0.59 
   3  -7   0   15.13    0.56 
   3  -7   0   15.47    0.34 
   3  -7   0   15.80    0.59 
   3  -7   0   15.31    0.55 
   3  -7   0   14.94    0.57 
   3  -7   0   15.11    0.53 
  -3   7   0   15.31    0.53 
  -3   7   0   16.27    0.58 
  -3   7   0   16.08    0.59 
  -3   7   0   16.77    0.56 
  -3   7   0   16.23    0.56 
  -3   7   0   16.35    0.59 
  -3   7   0   15.77    0.59 
  -3   7   0   15.45    0.35 
   2  -7   0   33.28    0.92 
   2  -7   0   32.65    0.86 
   2  -7   0   33.31    0.88 
   2  -7   0   34.28    0.92 
   2  -7   0   32.81    0.64 
   2  -7   0   32.94    0.91 
   2  -7   0   33.15    0.88 
   2  -7   0   33.42    0.90 
  -2   7   0   33.67    0.92 
  -2   7   0   32.92    0.62 
  -2   7   0   33.95    0.87 
  -2   7   0   33.96    0.88 
  -2   7   0   35.15    0.92 
  -2   7   0   33.19    0.86 
  -2   7   0   33.45    0.91 
  -2   7   0   34.25    0.91 
   1  -7   0   95.50    1.88 
   1  -7   0   94.84    1.86 
   1  -7   0   95.28    2.10 
   1  -7   0   92.99    1.59 
   1  -7   0   98.09    1.93 
   1  -7   0   97.25    1.83 
   1  -7   0   99.07    1.89 
   1  -7   0   97.03    1.63 
   1  -7   0   93.07    1.89 
  -1   7   0   98.39    1.89 
  -1   7   0   99.30    1.88 
  -1   7   0   93.56    1.64 
  -1   7   0   99.79    1.94 
  -1   7   0   96.61    1.91 
  -1   7   0   98.59    1.89 
  -1   7   0   93.92    1.90 
  -1   7   0   94.27    1.87 
   0  -7   0    0.01    0.06 
   0  -7   0    0.09    0.09 
   0  -7   0    0.03    0.04 
   0  -7   0   -0.04    0.11 
   0  -7   0    0.14    0.09 
   0  -7   0    0.11    0.08 
   0  -7   0    0.10    0.06 
   0  -7   0    0.01    0.07 
   0  -7   0    0.09    0.07 
   0  -7   0    0.01    0.06 
   0   7   0    0.07    0.07 
   0   7   0    0.05    0.06 
   0   7   0    0.02    0.04 
   0   7   0    0.06    0.07 
   0   7   0    0.16    0.09 
   0   7   0   -0.01    0.10 
   0   7   0    0.09    0.09 
  -1  -7   0   73.19    1.40 
  -1  -7   0   72.89    1.57 
  -1  -7   0   73.03    1.54 
  -1  -7   0   71.64    1.38 
  -1  -7   0   76.43    1.81 
  -1  -7   0   71.61    1.52 
  -1  -7   0   69.88    1.51 
  -1  -7   0   70.53    1.35 
  -1  -7   0   73.84    1.50 
  -1  -7   0   71.76    1.54 
   1   7   0   70.36    1.52 
   1   7   0   73.89    1.56 
   1   7   0   72.11    1.52 
   1   7   0   73.21    1.53 
   1   7   0   72.42    1.57 
   1   7   0   73.99    1.57 
   1   7   0   73.11    1.36 
  -2  -7   0    4.42    0.28 
  -2  -7   0    4.82    0.32 
  -2  -7   0    4.53    0.23 
  -2  -7   0    4.37    0.25 
  -2  -7   0    5.03    0.33 
  -2  -7   0    4.63    0.32 
  -2  -7   0    4.40    0.26 
  -2  -7   0    4.34    0.30 
  -2  -7   0    4.17    0.29 
  -2  -7   0    4.90    0.31 
   2   7   0    4.52    0.30 
   2   7   0    5.14    0.34 
   2   7   0    4.86    0.32 
   2   7   0    4.47    0.30 
   2   7   0    4.12    0.29 
   2   7   0    4.14    0.30 
   2   7   0    5.14    0.27 
  -3  -7   0    0.12    0.09 
  -3  -7   0    0.01    0.06 
  -3  -7   0   -0.03    0.05 
  -3  -7   0   -0.09    0.05 
  -3  -7   0    0.12    0.09 
  -3  -7   0    0.17    0.09 
   3   7   0    0.11    0.09 
   3   7   0   -0.02    0.07 
   3   7   0    0.04    0.09 
   3   7   0    0.00    0.06 
   3   7   0   -0.10    0.06 
   3   7   0    0.00    0.07 
   3   7   0    0.02    0.07 
   3   7   0    0.07    0.07 
  -4  -7   0   13.15    0.56 
  -4  -7   0   13.65    0.54 
  -4  -7   0   13.28    0.51 
  -4  -7   0   12.67    0.52 
  -4  -7   0   13.62    0.57 
  -4  -7   0   12.98    0.57 
  -4  -7   0   13.27    0.55 
   4   7   0   13.64    0.58 
   4   7   0   12.98    0.52 
   4   7   0   13.61    0.55 
   4   7   0   12.93    0.53 
   4   7   0   13.20    0.57 
   4   7   0   12.53    0.55 
   4   7   0   13.19    0.52 
   4   7   0   12.74    0.54 
  -5  -7   0   62.94    1.51 
  -5  -7   0   63.78    1.48 
  -5  -7   0   62.42    1.46 
  -5  -7   0   63.46    1.40 
  -5  -7   0   64.25    1.49 
  -5  -7   0   63.28    1.45 
  -5  -7   0   63.02    1.47 
   5   7   0   61.65    1.54 
   5   7   0   64.36    1.49 
   5   7   0   64.34    1.51 
   5   7   0   64.43    1.47 
   5   7   0   63.12    1.43 
   5   7   0   64.69    1.46 
   5   7   0   63.93    1.46 
   5   7   0   62.01    1.48 
  -6  -7   0   43.56    1.11 
  -6  -7   0   43.40    1.18 
  -6  -7   0   44.44    1.17 
  -6  -7   0   44.19    1.22 
  -6  -7   0   42.92    1.16 
  -6  -7   0   42.82    1.18 
   6   7   0   43.82    1.21 
   6   7   0   43.37    1.14 
   6   7   0   41.60    1.20 
   6   7   0   43.94    1.19 
   6   7   0   44.61    1.18 
   6   7   0   43.60    1.15 
   6   7   0   41.06    1.15 
   6   7   0   43.84    0.87 
  -7  -7   0  147.74    2.92 
  -7  -7   0  151.23    2.87 
  -7  -7   0  146.72    2.85 
  -7  -7   0  145.98    2.86 
  -7  -7   0  151.21    2.80 
  -7  -7   0  145.64    2.91 
  -7  -7   0  146.00    2.81 
   7   7   0  148.77    2.91 
   7   7   0  150.49    2.89 
   7   7   0  146.61    2.80 
   7   7   0  149.98    2.87 
   7   7   0  150.02    2.99 
   7   7   0  146.59    2.91 
   7   7   0  149.44    2.37 
   7   7   0  146.98    2.84 
  -8  -7   0   70.74    1.67 
  -8  -7   0   67.45    1.59 
  -8  -7   0   67.36    1.69 
  -8  -7   0   67.53    1.63 
  -8  -7   0   68.25    1.63 
  -8  -7   0   71.78    1.75 
  -8  -7   0   69.14    1.62 
   8   7   0   68.30    1.65 
   8   7   0   68.56    1.69 
   8   7   0   69.69    1.71 
   8   7   0   68.32    1.64 
   8   7   0   69.38    1.64 
   8   7   0   67.10    1.59 
   8   7   0   67.54    1.77 
  -9  -7   0   65.01    1.60 
  -9  -7   0   66.48    1.58 
  -9  -7   0   63.50    1.56 
  -9  -7   0   63.98    1.65 
  -9  -7   0   63.95    1.58 
  -9  -7   0   65.78    1.72 
  -9  -7   0   65.18    1.62 
   9   7   0   63.29    1.38 
   9   7   0   64.25    1.84 
   9   7   0   65.07    1.67 
   9   7   0   66.21    1.61 
   9   7   0   61.32    1.86 
   9   7   0   62.52    1.58 
 -10  -7   0    5.02    0.39 
 -10  -7   0    4.81    0.40 
 -10  -7   0    4.57    0.38 
 -10  -7   0    4.85    0.38 
 -10  -7   0    5.29    0.47 
 -10  -7   0    5.29    0.43 
 -10  -7   0    5.27    0.43 
  10   7   0    5.52    0.41 
  10   7   0    5.21    0.45 
  10   7   0    4.76    0.32 
  10   7   0    5.32    0.41 
  10   7   0    5.22    0.39 
  10   7   0    5.58    0.44 
  10   7   0    5.32    0.40 
 -11  -7   0    4.43    0.41 
 -11  -7   0    5.29    0.50 
 -11  -7   0    5.39    0.44 
 -11  -7   0    4.96    0.41 
 -11  -7   0    5.40    0.46 
 -11  -7   0    4.90    0.40 
  11   7   0    4.48    0.42 
  11   7   0    4.88    0.40 
  11   7   0    4.81    0.34 
  11   7   0    4.96    0.41 
 -12  -7   0   46.59    1.56 
 -12  -7   0   48.05    1.37 
 -12  -7   0   46.51    1.40 
 -12  -7   0   46.85    1.41 
 -12  -7   0   48.14    1.42 
 -12  -7   0   47.58    1.36 
 -12  -7   0   46.30    1.64 
  12   7   0   46.33    1.22 
  12   7   0   46.57    1.35 
  12   7   0   47.97    1.40 
  12   7   0   48.11    1.46 
 -13  -7   0    7.98    0.60 
 -13  -7   0    8.51    0.55 
 -13  -7   0    9.18    0.55 
 -13  -7   0    9.77    0.61 
 -13  -7   0    7.88    0.57 
 -13  -7   0    8.58    0.67 
 -13  -7   0    9.72    0.61 
  13   7   0    9.02    0.50 
  13   7   0    9.60    0.57 
  13   7   0    9.46    0.62 
 -14  -7   0    4.52    0.43 
 -14  -7   0    4.72    0.46 
 -14  -7   0    4.57    0.47 
 -14  -7   0    4.50    0.47 
 -14  -7   0    4.50    0.53 
  14   7   0    4.34    0.38 
  14   7   0    5.21    0.45 
  14   7   0    2.76    0.40 
  14   7   0    4.07    0.43 
  14   7   0    4.10    0.46 
  14   7   0    4.72    0.45 
 -15  -7   0   15.04    0.77 
 -15  -7   0   15.10    0.94 
 -15  -7   0   14.85    0.80 
 -15  -7   0   15.52    0.84 
 -15  -7   0   14.43    0.79 
 -15  -7   0   15.54    1.00 
  15   7   0   14.93    0.74 
  15   7   0   14.89    0.79 
  15   7   0   13.97    0.69 
  15   7   0   13.71    0.87 
  15   7   0   14.02    0.72 
  15   7   0   12.96    0.73 
  15   7   0   15.46    0.84 
 -16  -7   0    0.52    0.22 
 -16  -7   0    0.76    0.26 
 -16  -7   0    0.07    0.19 
 -16  -7   0    0.06    0.18 
 -16  -7   0    0.47    0.22 
 -16  -7   0    0.08    0.20 
 -16  -7   0    1.16    0.28 
  16   7   0    0.26    0.21 
  16   7   0    0.40    0.17 
  16   7   0    0.40    0.19 
  16   7   0    0.69    0.24 
 -17  -7   0   -0.15    0.16 
 -17  -7   0    0.07    0.15 
 -17  -7   0    0.04    0.15 
 -17  -7   0   -0.10    0.17 
 -17  -7   0    0.27    0.24 
 -17  -7   0   -0.28    0.15 
  17   7   0    0.06    0.16 
  17   7   0    0.19    0.27 
  17   7   0    0.29    0.18 
  17   7   0    0.27    0.19 
  16  -8   0    3.71    0.39 
  16  -8   0    2.83    0.53 
 -16   8   0    3.66    0.37 
 -16   8   0    3.57    0.39 
 -16   8   0    2.66    0.52 
 -16   8   0    2.74    0.33 
 -16   8   0    3.35    0.48 
 -16   8   0    3.43    0.37 
 -16   8   0    2.07    0.39 
 -16   8   0    3.44    0.37 
  15  -8   0    0.53    0.16 
  15  -8   0    0.61    0.30 
  15  -8   0    0.78    0.18 
  15  -8   0    0.75    0.17 
 -15   8   0    0.58    0.27 
 -15   8   0    0.54    0.21 
 -15   8   0    0.25    0.17 
 -15   8   0    0.46    0.18 
 -15   8   0    0.91    0.22 
 -15   8   0    0.70    0.19 
 -15   8   0    0.57    0.27 
 -15   8   0    1.00    0.26 
  14  -8   0   -0.04    0.10 
  14  -8   0    0.27    0.26 
  14  -8   0   -0.07    0.10 
  14  -8   0    0.25    0.13 
  14  -8   0   -0.18    0.09 
 -14   8   0    0.05    0.11 
 -14   8   0   -0.05    0.14 
 -14   8   0    0.25    0.14 
 -14   8   0    0.42    0.16 
 -14   8   0    0.24    0.13 
 -14   8   0    0.02    0.13 
 -14   8   0   -0.08    0.13 
  13  -8   0    0.58    0.17 
  13  -8   0    0.89    0.18 
  13  -8   0    0.43    0.19 
  13  -8   0    0.83    0.17 
  13  -8   0    0.46    0.24 
 -13   8   0    0.61    0.15 
 -13   8   0    0.68    0.25 
 -13   8   0    0.57    0.18 
 -13   8   0    0.39    0.15 
 -13   8   0    0.71    0.18 
 -13   8   0    0.70    0.23 
 -13   8   0    0.67    0.21 
  12  -8   0    4.02    0.34 
  12  -8   0    4.16    0.29 
  12  -8   0    3.86    0.31 
  12  -8   0    3.04    0.44 
 -12   8   0    3.50    0.28 
 -12   8   0    4.12    0.46 
 -12   8   0    4.33    0.37 
 -12   8   0    3.43    0.33 
 -12   8   0    4.22    0.35 
 -12   8   0    3.89    0.36 
 -12   8   0    3.83    0.45 
  11  -8   0    0.48    0.23 
  11  -8   0    0.31    0.15 
  11  -8   0    0.46    0.12 
  11  -8   0    0.30    0.15 
  11  -8   0    0.26    0.12 
  11  -8   0    0.51    0.15 
  11  -8   0    0.71    0.16 
 -11   8   0    0.59    0.18 
 -11   8   0    0.47    0.15 
 -11   8   0    0.45    0.12 
 -11   8   0    0.23    0.13 
 -11   8   0    0.41    0.20 
 -11   8   0    0.42    0.17 
 -11   8   0    0.51    0.16 
  10  -8   0    8.55    0.45 
  10  -8   0    7.75    0.42 
  10  -8   0    8.34    0.61 
  10  -8   0    7.71    0.58 
  10  -8   0    7.94    0.46 
  10  -8   0    7.92    0.44 
  10  -8   0    8.14    0.35 
 -10   8   0    7.40    0.55 
 -10   8   0    7.97    0.58 
 -10   8   0    8.30    0.47 
 -10   8   0    8.17    0.44 
 -10   8   0    7.55    0.45 
 -10   8   0    7.36    0.49 
   9  -8   0    2.32    0.25 
   9  -8   0    2.13    0.24 
   9  -8   0    2.63    0.25 
   9  -8   0    2.42    0.35 
   9  -8   0    2.13    0.26 
   9  -8   0    2.58    0.40 
   9  -8   0    1.94    0.17 
  -9   8   0    3.01    0.42 
  -9   8   0    2.24    0.28 
  -9   8   0    2.48    0.18 
  -9   8   0    2.03    0.28 
  -9   8   0    2.36    0.27 
  -9   8   0    2.24    0.33 
   8  -8   0   67.81    1.55 
   8  -8   0   69.49    1.60 
   8  -8   0   69.82    1.51 
   8  -8   0   67.31    1.54 
   8  -8   0   70.09    1.81 
   8  -8   0   69.07    1.81 
  -8   8   0   69.03    1.54 
  -8   8   0   69.74    1.36 
  -8   8   0   70.96    1.80 
  -8   8   0   64.40    1.74 
  -8   8   0   68.39    1.63 
  -8   8   0   70.10    1.76 
  -8   8   0   69.68    1.60 
   7  -8   0    0.18    0.09 
   7  -8   0    0.10    0.09 
   7  -8   0    0.11    0.10 
   7  -8   0    0.05    0.05 
   7  -8   0    0.04    0.09 
   7  -8   0    0.00    0.11 
   7  -8   0    0.10    0.11 
  -7   8   0    0.08    0.09 
  -7   8   0    0.14    0.10 
  -7   8   0    0.00    0.07 
  -7   8   0    0.10    0.07 
  -7   8   0    0.09    0.10 
  -7   8   0    0.00    0.09 
  -7   8   0    0.01    0.07 
  -7   8   0    0.10    0.07 
   6  -8   0    0.13    0.11 
   6  -8   0    0.14    0.09 
   6  -8   0    0.13    0.10 
   6  -8   0    0.20    0.12 
   6  -8   0    0.17    0.12 
  -6   8   0    0.25    0.09 
  -6   8   0    0.21    0.07 
  -6   8   0    0.29    0.14 
  -6   8   0    0.13    0.10 
  -6   8   0    0.05    0.09 
  -6   8   0    0.15    0.10 
  -6   8   0    0.16    0.10 
  -6   8   0    0.25    0.14 
   5  -8   0   24.07    0.77 
   5  -8   0   25.43    0.82 
   5  -8   0   25.33    0.87 
   5  -8   0   23.38    0.74 
   5  -8   0   25.45    0.80 
   5  -8   0   26.53    0.89 
  -5   8   0   24.90    0.72 
  -5   8   0   26.03    0.81 
  -5   8   0   25.91    0.87 
  -5   8   0   23.85    0.56 
  -5   8   0   25.48    0.79 
  -5   8   0   25.64    0.77 
  -5   8   0   26.15    0.87 
  -5   8   0   24.09    0.81 
   4  -8   0    1.68    0.23 
   4  -8   0    2.08    0.25 
   4  -8   0    1.38    0.23 
   4  -8   0    1.63    0.26 
   4  -8   0    2.59    0.23 
   4  -8   0    1.92    0.23 
  -4   8   0    1.90    0.25 
  -4   8   0    1.93    0.12 
  -4   8   0    1.91    0.23 
  -4   8   0    2.08    0.21 
  -4   8   0    2.01    0.24 
  -4   8   0    1.69    0.20 
  -4   8   0    2.27    0.30 
  -4   8   0    2.04    0.23 
   3  -8   0   27.53    0.84 
   3  -8   0   28.09    0.85 
   3  -8   0   27.61    0.87 
   3  -8   0   26.56    0.84 
   3  -8   0   26.79    0.81 
   3  -8   0   27.90    0.87 
   3  -8   0   27.22    0.80 
   3  -8   0   27.50    0.53 
  -3   8   0   26.52    0.83 
  -3   8   0   27.48    0.82 
  -3   8   0   28.49    0.87 
  -3   8   0   26.60    0.84 
  -3   8   0   28.07    0.80 
  -3   8   0   27.01    0.85 
  -3   8   0   27.26    0.80 
  -3   8   0   27.61    0.53 
   2  -8   0   35.97    0.72 
   2  -8   0   36.63    1.02 
   2  -8   0   36.03    1.01 
   2  -8   0   37.34    0.98 
   2  -8   0   36.76    1.01 
   2  -8   0   38.62    1.04 
   2  -8   0   36.37    0.97 
   2  -8   0   36.77    0.98 
  -2   8   0   38.08    1.02 
  -2   8   0   37.05    1.02 
  -2   8   0   38.54    0.70 
  -2   8   0   36.48    1.02 
  -2   8   0   36.72    0.97 
  -2   8   0   37.20    0.98 
  -2   8   0   37.75    1.00 
   1  -8   0    1.22    0.19 
   1  -8   0    1.39    0.10 
   1  -8   0    1.71    0.21 
   1  -8   0    1.47    0.13 
   1  -8   0    1.90    0.26 
   1  -8   0    1.96    0.25 
   1  -8   0    1.43    0.23 
   1  -8   0    1.29    0.19 
   1  -8   0    1.04    0.17 
   1  -8   0    1.14    0.18 
  -1   8   0    1.09    0.19 
  -1   8   0    1.46    0.21 
  -1   8   0    1.17    0.18 
  -1   8   0    1.34    0.11 
  -1   8   0    1.33    0.21 
  -1   8   0    1.45    0.22 
  -1   8   0    1.47    0.20 
   0  -8   0    6.10    0.36 
   0  -8   0    6.64    0.39 
   0  -8   0    6.53    0.38 
   0  -8   0    6.14    0.25 
   0  -8   0    6.38    0.28 
   0  -8   0    5.89    0.35 
   0  -8   0    6.01    0.38 
   0  -8   0    6.95    0.37 
   0  -8   0    6.58    0.38 
   0  -8   0    6.34    0.33 
   0   8   0    5.91    0.36 
   0   8   0    6.10    0.36 
   0   8   0    5.71    0.35 
   0   8   0    6.11    0.25 
   0   8   0    6.30    0.38 
   0   8   0    5.74    0.37 
   0   8   0    6.60    0.37 
  -1  -8   0   23.31    0.75 
  -1  -8   0   24.31    0.76 
  -1  -8   0   23.61    0.73 
  -1  -8   0   22.54    0.75 
  -1  -8   0   23.89    0.79 
  -1  -8   0   24.91    0.79 
  -1  -8   0   23.18    0.78 
  -1  -8   0   22.74    0.61 
  -1  -8   0   23.20    0.75 
  -1  -8   0   23.16    0.63 
   1   8   0   23.25    0.78 
   1   8   0   23.78    0.77 
   1   8   0   23.12    0.73 
   1   8   0   23.18    0.75 
   1   8   0   24.14    0.79 
   1   8   0   23.05    0.61 
  -2  -8   0   16.04    0.63 
  -2  -8   0   16.06    0.50 
  -2  -8   0   16.03    0.62 
  -2  -8   0   16.40    0.65 
  -2  -8   0   16.43    0.62 
  -2  -8   0   16.07    0.55 
  -2  -8   0   16.41    0.62 
  -2  -8   0   16.27    0.58 
  -2  -8   0   14.48    0.62 
   2   8   0   16.03    0.62 
   2   8   0   15.72    0.61 
   2   8   0   14.67    0.62 
   2   8   0   16.47    0.53 
   2   8   0   16.96    0.60 
   2   8   0   16.20    0.63 
  -3  -8   0    4.23    0.32 
  -3  -8   0    4.45    0.34 
  -3  -8   0    4.96    0.36 
  -3  -8   0    4.80    0.31 
  -3  -8   0    4.69    0.33 
  -3  -8   0    4.25    0.29 
  -3  -8   0    4.68    0.35 
   3   8   0    5.22    0.37 
   3   8   0    4.32    0.32 
   3   8   0    4.83    0.30 
   3   8   0    4.91    0.35 
   3   8   0    4.93    0.34 
   3   8   0    4.39    0.31 
   3   8   0    4.76    0.31 
   3   8   0    4.67    0.35 
  -4  -8   0   13.77    0.62 
  -4  -8   0   14.09    0.61 
  -4  -8   0   13.50    0.54 
  -4  -8   0   14.57    0.57 
  -4  -8   0   13.62    0.60 
  -4  -8   0   13.11    0.57 
  -4  -8   0   12.86    0.57 
   4   8   0   12.58    0.53 
   4   8   0   12.85    0.54 
   4   8   0   14.12    0.57 
   4   8   0   12.99    0.60 
   4   8   0   13.03    0.60 
   4   8   0   13.96    0.59 
   4   8   0   13.68    0.60 
   4   8   0   12.87    0.56 
  -5  -8   0   61.87    1.51 
  -5  -8   0   62.30    1.41 
  -5  -8   0   60.86    1.51 
  -5  -8   0   60.35    1.47 
  -5  -8   0   61.62    1.46 
  -5  -8   0   62.82    1.47 
  -5  -8   0   59.93    1.53 
   5   8   0   60.58    1.47 
   5   8   0   61.12    1.46 
   5   8   0   60.39    1.51 
   5   8   0   61.40    1.44 
   5   8   0   61.09    1.50 
   5   8   0   59.91    1.44 
   5   8   0   61.04    1.48 
   5   8   0   61.25    1.53 
  -6  -8   0   90.96    1.99 
  -6  -8   0   90.53    1.99 
  -6  -8   0   88.83    1.97 
  -6  -8   0   90.53    2.04 
  -6  -8   0   88.06    1.99 
  -6  -8   0   89.00    1.87 
  -6  -8   0   88.64    1.94 
   6   8   0   89.71    1.95 
   6   8   0   90.39    1.63 
   6   8   0   90.56    1.96 
   6   8   0   86.50    1.99 
   6   8   0   88.43    1.96 
   6   8   0   89.96    2.01 
   6   8   0   90.04    1.99 
   6   8   0   92.62    1.95 
   6   8   0   89.14    2.02 
  -7  -8   0   15.42    0.71 
  -7  -8   0   15.74    0.69 
  -7  -8   0   15.75    0.63 
  -7  -8   0   15.45    0.70 
  -7  -8   0   15.49    0.66 
  -7  -8   0   16.42    0.70 
  -7  -8   0   14.94    0.67 
   7   8   0   14.77    0.64 
   7   8   0   16.06    0.68 
   7   8   0   16.69    0.71 
   7   8   0   15.74    0.69 
   7   8   0   15.66    0.43 
   7   8   0   15.78    0.71 
   7   8   0   15.50    0.69 
  -8  -8   0   33.30    1.11 
  -8  -8   0   33.84    1.09 
  -8  -8   0   33.99    1.08 
  -8  -8   0   33.44    1.07 
  -8  -8   0   33.19    1.05 
  -8  -8   0   33.89    1.13 
  -8  -8   0   33.21    1.01 
   8   8   0   34.73    1.08 
   8   8   0   33.78    1.11 
   8   8   0   32.83    1.15 
   8   8   0   33.51    1.11 
   8   8   0   33.83    1.04 
   8   8   0   32.82    1.07 
   8   8   0   34.12    1.12 
  -9  -8   0    2.68    0.32 
  -9  -8   0    2.55    0.35 
  -9  -8   0    2.47    0.33 
  -9  -8   0    2.98    0.32 
  -9  -8   0    2.86    0.33 
  -9  -8   0    3.03    0.31 
  -9  -8   0    2.67    0.33 
   9   8   0    2.85    0.31 
   9   8   0    2.26    0.31 
   9   8   0    2.47    0.36 
   9   8   0    2.88    0.31 
   9   8   0    2.88    0.33 
   9   8   0    2.73    0.23 
   9   8   0    2.98    0.32 
 -10  -8   0    1.18    0.31 
 -10  -8   0    0.69    0.19 
 -10  -8   0    0.60    0.19 
 -10  -8   0    0.67    0.20 
 -10  -8   0    0.59    0.18 
 -10  -8   0    1.22    0.26 
 -10  -8   0    0.78    0.20 
  10   8   0    0.84    0.22 
  10   8   0    0.89    0.20 
  10   8   0    0.96    0.24 
  10   8   0    0.93    0.23 
  10   8   0    0.49    0.18 
  10   8   0    0.70    0.21 
  10   8   0    0.84    0.18 
 -11  -8   0    4.64    0.43 
 -11  -8   0    5.26    0.45 
 -11  -8   0    5.24    0.44 
 -11  -8   0    4.98    0.42 
 -11  -8   0    4.81    0.42 
 -11  -8   0    5.02    0.52 
 -11  -8   0    5.22    0.47 
  11   8   0    4.60    0.44 
  11   8   0    4.52    0.32 
  11   8   0    5.15    0.43 
  11   8   0    4.99    0.58 
  11   8   0    5.12    0.44 
  11   8   0    4.82    0.43 
 -12  -8   0    1.98    0.37 
 -12  -8   0    1.49    0.30 
 -12  -8   0    1.84    0.32 
 -12  -8   0    1.80    0.32 
 -12  -8   0    1.67    0.32 
 -12  -8   0    1.67    0.32 
 -12  -8   0    1.80    0.30 
  12   8   0    2.17    0.40 
  12   8   0    1.94    0.28 
  12   8   0    1.79    0.30 
  12   8   0    1.86    0.34 
 -13  -8   0   33.08    1.21 
 -13  -8   0   33.83    1.16 
 -13  -8   0   33.33    1.15 
 -13  -8   0   33.20    1.25 
 -13  -8   0   32.27    1.19 
 -13  -8   0   33.93    1.36 
 -13  -8   0   32.58    1.18 
  13   8   0   32.47    1.23 
  13   8   0   31.75    1.14 
  13   8   0   33.71    1.36 
  13   8   0   31.97    0.99 
 -14  -8   0   21.83    0.97 
 -14  -8   0   22.81    1.00 
 -14  -8   0   22.55    1.00 
 -14  -8   0   21.61    0.93 
 -14  -8   0   23.10    1.05 
 -14  -8   0   23.83    1.16 
  14   8   0   20.63    1.06 
  14   8   0   22.14    0.97 
  14   8   0   22.05    0.94 
  14   8   0   23.00    0.94 
  14   8   0   21.41    0.81 
  14   8   0   23.80    1.04 
 -15  -8   0    3.78    0.59 
 -15  -8   0    3.90    0.46 
 -15  -8   0    3.09    0.46 
 -15  -8   0    2.82    0.41 
 -15  -8   0    3.87    0.43 
 -15  -8   0    3.64    0.49 
  15   8   0    3.03    0.43 
  15   8   0    3.50    0.39 
  15   8   0    3.42    0.42 
  15   8   0    3.29    0.35 
  15   8   0    5.06    0.68 
  15   8   0    3.11    0.43 
  15   8   0    3.26    0.43 
 -16  -8   0    8.45    0.76 
 -16  -8   0    7.46    0.65 
 -16  -8   0    8.34    0.78 
 -16  -8   0    7.78    0.63 
 -16  -8   0    8.31    0.59 
 -16  -8   0    8.03    0.63 
  16   8   0    8.22    0.60 
  16   8   0    9.05    0.63 
  16   8   0    8.32    0.61 
  16   8   0    8.29    0.53 
  16   8   0    6.89    0.61 
 -17  -8   0    3.01    0.52 
 -17  -8   0    2.72    0.45 
 -17  -8   0    3.14    0.59 
 -17  -8   0    3.11    0.48 
 -17  -8   0    2.80    0.51 
 -17  -8   0    1.94    0.37 
 -17  -8   0    2.70    0.45 
  17   8   0    1.78    0.37 
  17   8   0    2.83    0.40 
  17   8   0    2.98    0.45 
  16  -9   0    6.41    0.74 
  16  -9   0    5.84    0.40 
  16  -9   0    6.52    0.38 
 -16   9   0    6.12    0.62 
 -16   9   0    6.04    0.69 
 -16   9   0    6.33    0.48 
 -16   9   0    6.89    0.69 
 -16   9   0    6.46    0.50 
 -16   9   0    6.98    0.49 
  15  -9   0   12.70    0.94 
  15  -9   0   13.79    0.57 
  15  -9   0   14.31    0.66 
  15  -9   0   13.29    0.58 
  15  -9   0   12.96    0.58 
 -15   9   0   13.26    0.88 
 -15   9   0   13.41    0.92 
 -15   9   0   12.55    0.65 
 -15   9   0   14.51    0.66 
 -15   9   0   12.89    0.90 
 -15   9   0   13.69    0.71 
 -15   9   0   14.08    0.68 
  14  -9   0    8.28    0.46 
  14  -9   0    8.58    0.46 
 -14   9   0    8.01    0.70 
 -14   9   0    8.02    0.56 
 -14   9   0    8.59    0.51 
 -14   9   0    7.86    0.51 
 -14   9   0    8.72    0.71 
  13  -9   0   11.10    0.80 
  13  -9   0   11.80    0.85 
  13  -9   0   10.64    0.80 
  13  -9   0   11.14    0.55 
  13  -9   0   11.21    0.57 
  13  -9   0   11.16    0.53 
 -13   9   0   11.79    0.79 
 -13   9   0   11.15    0.78 
 -13   9   0   11.49    0.63 
 -13   9   0   10.96    0.57 
 -13   9   0   10.77    0.59 
 -13   9   0   11.70    0.60 
  12  -9   0   -0.19    0.14 
  12  -9   0   -0.07    0.07 
  12  -9   0    0.23    0.12 
  12  -9   0   -0.11    0.10 
  12  -9   0    0.11    0.11 
  12  -9   0    0.20    0.13 
 -12   9   0    0.03    0.11 
 -12   9   0    0.10    0.12 
 -12   9   0   -0.09    0.13 
 -12   9   0   -0.09    0.11 
 -12   9   0    0.06    0.14 
  11  -9   0    1.92    0.27 
  11  -9   0    2.13    0.40 
  11  -9   0    1.79    0.28 
  11  -9   0    2.05    0.36 
  11  -9   0    2.40    0.27 
  11  -9   0    1.69    0.18 
 -11   9   0    2.15    0.30 
 -11   9   0    1.98    0.38 
 -11   9   0    2.48    0.28 
 -11   9   0    2.39    0.69 
 -11   9   0    2.05    0.31 
 -11   9   0    1.97    0.28 
  10  -9   0    0.38    0.19 
  10  -9   0    0.57    0.17 
  10  -9   0    0.23    0.12 
  10  -9   0    0.41    0.10 
  10  -9   0    0.38    0.14 
  10  -9   0    0.49    0.23 
  10  -9   0    0.56    0.17 
 -10   9   0    0.30    0.28 
 -10   9   0    0.11    0.15 
 -10   9   0    0.58    0.17 
 -10   9   0    0.42    0.10 
 -10   9   0    0.33    0.16 
 -10   9   0    0.27    0.13 
   9  -9   0    0.88    0.26 
   9  -9   0    0.79    0.20 
   9  -9   0    0.59    0.16 
   9  -9   0    0.77    0.22 
   9  -9   0    0.60    0.16 
   9  -9   0    0.70    0.16 
   9  -9   0    0.59    0.13 
  -9   9   0    0.86    0.20 
  -9   9   0    0.71    0.21 
  -9   9   0    0.41    0.15 
  -9   9   0    0.80    0.23 
  -9   9   0    0.84    0.14 
  -9   9   0    0.79    0.19 
   8  -9   0    0.28    0.13 
   8  -9   0    0.16    0.15 
   8  -9   0    0.09    0.12 
   8  -9   0    0.10    0.11 
  -8   9   0    0.12    0.13 
  -8   9   0    0.17    0.12 
  -8   9   0   -0.01    0.11 
  -8   9   0    0.15    0.11 
  -8   9   0    0.23    0.10 
  -8   9   0    0.06    0.11 
  -8   9   0    0.18    0.11 
   7  -9   0    1.79    0.26 
   7  -9   0    2.31    0.26 
   7  -9   0    2.26    0.27 
   7  -9   0    2.10    0.32 
   7  -9   0    1.77    0.25 
   7  -9   0    1.26    0.25 
  -7   9   0    1.82    0.25 
  -7   9   0    1.44    0.26 
  -7   9   0    2.31    0.27 
  -7   9   0    1.68    0.25 
  -7   9   0    2.41    0.28 
  -7   9   0    2.19    0.32 
  -7   9   0    1.96    0.20 
  -7   9   0    1.82    0.15 
   6  -9   0    1.24    0.21 
   6  -9   0    1.42    0.22 
   6  -9   0    1.28    0.24 
   6  -9   0    1.49    0.29 
   6  -9   0    1.47    0.30 
  -6   9   0    1.02    0.19 
  -6   9   0    1.15    0.21 
  -6   9   0    1.34    0.20 
  -6   9   0    1.02    0.20 
  -6   9   0    1.20    0.25 
  -6   9   0    0.94    0.18 
  -6   9   0    1.21    0.23 
   5  -9   0    9.61    0.48 
   5  -9   0    9.29    0.50 
   5  -9   0    8.63    0.47 
   5  -9   0    9.43    0.54 
   5  -9   0    8.22    0.50 
  -5   9   0    9.59    0.53 
  -5   9   0    8.78    0.43 
  -5   9   0    9.60    0.48 
  -5   9   0    9.13    0.28 
  -5   9   0    9.27    0.50 
  -5   9   0    8.87    0.51 
  -5   9   0    9.24    0.28 
  -5   9   0    8.90    0.48 
  -5   9   0    8.77    0.45 
   4  -9   0   36.58    1.04 
   4  -9   0   39.64    1.05 
   4  -9   0   38.46    1.08 
   4  -9   0   38.40    1.12 
   4  -9   0   38.33    1.10 
   4  -9   0   37.20    1.13 
  -4   9   0   37.94    1.04 
  -4   9   0   38.95    1.10 
  -4   9   0   38.82    1.03 
  -4   9   0   39.79    1.13 
  -4   9   0   39.83    1.08 
  -4   9   0   38.58    1.12 
  -4   9   0   39.91    1.13 
   3  -9   0   79.03    1.73 
   3  -9   0   85.73    1.82 
   3  -9   0   80.95    1.83 
   3  -9   0   80.27    1.83 
   3  -9   0   79.40    1.75 
   3  -9   0   81.95    1.79 
   3  -9   0   79.04    1.80 
   3  -9   0   81.99    1.36 
  -3   9   0   80.31    1.79 
  -3   9   0   81.17    1.73 
  -3   9   0   83.61    1.82 
  -3   9   0   80.60    1.80 
  -3   9   0   80.74    1.74 
  -3   9   0   80.39    1.82 
  -3   9   0   82.13    1.77 
   2  -9   0   63.58    1.44 
   2  -9   0   61.84    1.51 
   2  -9   0   61.42    1.48 
   2  -9   0   62.85    1.46 
   2  -9   0   62.74    1.13 
   2  -9   0   62.39    1.74 
   2  -9   0   65.08    1.46 
   2  -9   0   62.08    1.50 
  -2   9   0   63.69    1.50 
  -2   9   0   60.19    1.43 
  -2   9   0   62.84    1.45 
  -2   9   0   63.41    1.52 
  -2   9   0   60.88    1.46 
  -2   9   0   61.67    1.49 
  -2   9   0   57.88    1.65 
   1  -9   0   34.86    1.01 
   1  -9   0   36.21    1.01 
   1  -9   0   33.53    0.70 
   1  -9   0   33.50    0.75 
   1  -9   0   35.51    0.99 
   1  -9   0   33.49    1.02 
   1  -9   0   34.93    0.94 
   1  -9   0   32.61    1.00 
   1  -9   0   34.93    0.99 
   1  -9   0   33.51    0.97 
  -1   9   0   33.37    0.97 
  -1   9   0   35.43    0.99 
  -1   9   0   34.43    0.98 
  -1   9   0   33.61    1.02 
  -1   9   0   33.90    0.99 
  -1   9   0   36.00    1.01 
  -1   9   0   33.14    1.01 
  -1   9   0   33.42    0.70 
   0  -9   0    1.93    0.24 
   0  -9   0    1.91    0.17 
   0  -9   0    1.95    0.23 
   0  -9   0    2.35    0.25 
   0  -9   0    2.26    0.25 
   0  -9   0    2.37    0.25 
   0  -9   0    2.27    0.22 
   0  -9   0    2.02    0.25 
   0  -9   0    1.89    0.16 
   0  -9   0    2.34    0.32 
   0   9   0    2.39    0.30 
   0   9   0    1.48    0.20 
   0   9   0    2.18    0.24 
   0   9   0    2.14    0.29 
   0   9   0    1.32    0.20 
   0   9   0    2.04    0.16 
   0   9   0    2.26    0.25 
  -1  -9   0   14.34    0.60 
  -1  -9   0   14.47    0.58 
  -1  -9   0   12.57    0.59 
  -1  -9   0   13.32    0.47 
  -1  -9   0   13.15    0.57 
  -1  -9   0   12.53    0.56 
  -1  -9   0   13.69    0.50 
  -1  -9   0   11.88    0.42 
  -1  -9   0   13.27    0.59 
  -1  -9   0   13.21    0.61 
   1   9   0   13.59    0.45 
   1   9   0   12.83    0.58 
   1   9   0   12.84    0.60 
   1   9   0   14.58    0.60 
   1   9   0   12.82    0.57 
   1   9   0   12.58    0.59 
   1   9   0   13.64    0.56 
  -2  -9   0    3.18    0.27 
  -2  -9   0    3.32    0.30 
  -2  -9   0    3.51    0.24 
  -2  -9   0    3.52    0.26 
  -2  -9   0    3.13    0.29 
  -2  -9   0    3.33    0.31 
  -2  -9   0    3.19    0.29 
  -2  -9   0    3.11    0.30 
  -2  -9   0    3.55    0.32 
   2   9   0    3.38    0.28 
   2   9   0    3.52    0.32 
   2   9   0    3.46    0.31 
   2   9   0    3.34    0.24 
   2   9   0    3.00    0.31 
   2   9   0    3.44    0.30 
   2   9   0    3.44    0.30 
  -3  -9   0    6.19    0.36 
  -3  -9   0    6.43    0.42 
  -3  -9   0    6.79    0.39 
  -3  -9   0    6.43    0.43 
  -3  -9   0    7.01    0.43 
  -3  -9   0    7.51    0.44 
  -3  -9   0    6.98    0.42 
   3   9   0    6.96    0.45 
   3   9   0    6.36    0.42 
   3   9   0    6.53    0.41 
   3   9   0    6.87    0.44 
   3   9   0    6.45    0.39 
   3   9   0    6.83    0.37 
  -4  -9   0    8.90    0.51 
  -4  -9   0    8.47    0.47 
  -4  -9   0    9.21    0.46 
  -4  -9   0    9.45    0.47 
  -4  -9   0    8.57    0.49 
  -4  -9   0    8.68    0.51 
  -4  -9   0    9.23    0.51 
   4   9   0    8.76    0.49 
   4   9   0    8.70    0.45 
   4   9   0    8.58    0.51 
   4   9   0    8.93    0.49 
   4   9   0    9.14    0.51 
   4   9   0    8.45    0.45 
   4   9   0    8.75    0.46 
   4   9   0    9.11    0.53 
  -5  -9   0   10.40    0.58 
  -5  -9   0   10.09    0.49 
  -5  -9   0    8.64    0.52 
  -5  -9   0    9.53    0.51 
  -5  -9   0   10.52    0.54 
  -5  -9   0   10.70    0.56 
  -5  -9   0    9.59    0.53 
   5   9   0    9.51    0.51 
   5   9   0   10.84    0.58 
   5   9   0    9.55    0.50 
   5   9   0   10.10    0.53 
   5   9   0    9.16    0.53 
   5   9   0    9.21    0.50 
   5   9   0   10.51    0.56 
   5   9   0   10.04    0.53 
  -6  -9   0   37.88    1.16 
  -6  -9   0   38.63    1.15 
  -6  -9   0   37.39    1.14 
  -6  -9   0   36.87    1.06 
  -6  -9   0   40.07    1.15 
  -6  -9   0   36.83    1.18 
  -6  -9   0   36.95    1.17 
   6   9   0   38.32    1.17 
   6   9   0   40.16    1.13 
   6   9   0   37.07    1.17 
   6   9   0   39.29    1.16 
   6   9   0   36.71    1.12 
   6   9   0   38.49    1.16 
   6   9   0   37.10    0.88 
   6   9   0   36.43    1.18 
   6   9   0   39.05    1.14 
  -7  -9   0    0.39    0.15 
  -7  -9   0    0.29    0.15 
  -7  -9   0    0.12    0.11 
  -7  -9   0    0.38    0.15 
  -7  -9   0    0.30    0.13 
  -7  -9   0    0.47    0.15 
  -7  -9   0    0.30    0.15 
   7   9   0    0.33    0.15 
   7   9   0    0.35    0.09 
   7   9   0    0.20    0.14 
   7   9   0    0.50    0.18 
   7   9   0    0.44    0.15 
   7   9   0    0.42    0.17 
   7   9   0    0.22    0.12 
   7   9   0    0.20    0.12 
  -8  -9   0   18.66    0.82 
  -8  -9   0   19.49    0.86 
  -8  -9   0   18.77    0.83 
  -8  -9   0   19.15    0.79 
  -8  -9   0   18.28    0.74 
  -8  -9   0   17.68    0.78 
  -8  -9   0   18.76    0.81 
   8   9   0   18.54    0.80 
   8   9   0   19.37    0.82 
   8   9   0   19.03    0.84 
   8   9   0   19.78    0.88 
   8   9   0   18.55    0.48 
   8   9   0   18.78    0.80 
   8   9   0   19.52    0.85 
   8   9   0   18.39    0.80 
  -9  -9   0    0.50    0.18 
  -9  -9   0    0.33    0.16 
  -9  -9   0    0.40    0.17 
  -9  -9   0    0.71    0.24 
  -9  -9   0    0.34    0.17 
  -9  -9   0    0.37    0.18 
  -9  -9   0    0.29    0.13 
   9   9   0    0.43    0.17 
   9   9   0    0.47    0.20 
   9   9   0    0.28    0.17 
   9   9   0    0.35    0.18 
   9   9   0    0.57    0.19 
   9   9   0    0.89    0.23 
 -10  -9   0    1.06    0.27 
 -10  -9   0    1.03    0.25 
 -10  -9   0    0.85    0.25 
 -10  -9   0    1.01    0.25 
 -10  -9   0    1.01    0.30 
 -10  -9   0    1.49    0.28 
 -10  -9   0    1.32    0.26 
  10   9   0    1.12    0.25 
  10   9   0    1.48    0.29 
  10   9   0    1.48    0.28 
  10   9   0    1.04    0.27 
  10   9   0    0.91    0.21 
  10   9   0    0.96    0.24 
  10   9   0    1.58    0.22 
 -11  -9   0   16.90    0.85 
 -11  -9   0   17.37    0.79 
 -11  -9   0   16.50    0.81 
 -11  -9   0   17.44    0.82 
 -11  -9   0   17.87    0.84 
 -11  -9   0   16.77    0.93 
 -11  -9   0   16.91    0.89 
  11   9   0   15.78    0.78 
  11   9   0   16.22    0.79 
  11   9   0   16.68    0.62 
  11   9   0   17.12    0.85 
  11   9   0   15.58    0.76 
 -12  -9   0    0.92    0.25 
 -12  -9   0    1.19    0.28 
 -12  -9   0    1.21    0.27 
 -12  -9   0    1.39    0.29 
 -12  -9   0    0.75    0.23 
 -12  -9   0    0.66    0.21 
 -12  -9   0    0.97    0.28 
  12   9   0    1.48    0.25 
  12   9   0    0.94    0.23 
  12   9   0    1.18    0.28 
  12   9   0    1.31    0.29 
 -13  -9   0    4.50    0.44 
 -13  -9   0    4.77    0.54 
 -13  -9   0    4.58    0.47 
 -13  -9   0    4.08    0.48 
 -13  -9   0    5.23    0.50 
 -13  -9   0    4.57    0.44 
  13   9   0    4.39    0.47 
  13   9   0    4.48    0.35 
  13   9   0    5.39    0.50 
  13   9   0    4.63    0.46 
  13   9   0    5.13    0.47 
  13   9   0    4.52    0.44 
  13   9   0    5.80    0.96 
 -14  -9   0    0.52    0.22 
 -14  -9   0    0.55    0.26 
 -14  -9   0    1.16    0.30 
 -14  -9   0    0.72    0.26 
 -14  -9   0    0.48    0.23 
 -14  -9   0    1.13    0.28 
  14   9   0    0.79    0.21 
  14   9   0    0.60    0.24 
  14   9   0    0.35    0.18 
  14   9   0    0.37    0.20 
  14   9   0    0.60    0.20 
  14   9   0    0.24    0.23 
  14   9   0    0.92    0.29 
 -15  -9   0    1.32    0.37 
 -15  -9   0    0.57    0.25 
 -15  -9   0    0.76    0.28 
 -15  -9   0    0.69    0.25 
 -15  -9   0    0.67    0.24 
 -15  -9   0    0.73    0.22 
  15   9   0    0.36    0.21 
  15   9   0    0.51    0.21 
  15   9   0    0.39    0.20 
  15   9   0    0.84    0.21 
 -16  -9   0    1.76    0.49 
 -16  -9   0    1.10    0.31 
 -16  -9   0    2.26    0.40 
 -16  -9   0    2.21    0.38 
 -16  -9   0    2.47    0.43 
  16   9   0    2.42    0.37 
  16   9   0    1.92    0.39 
  16   9   0    1.87    0.36 
 -17  -9   0    5.15    0.81 
 -17  -9   0    4.74    0.57 
 -17  -9   0    3.14    0.54 
 -17  -9   0    5.05    0.64 
 -17  -9   0    3.63    0.50 
 -17  -9   0    3.86    0.52 
 -17  -9   0    4.66    0.67 
  17   9   0    4.55    0.55 
  17   9   0    4.71    0.42 
  15 -10   0   -0.10    0.12 
  15 -10   0    0.10    0.15 
  15 -10   0    0.08    0.26 
  15 -10   0    0.13    0.15 
 -15  10   0    0.01    0.13 
 -15  10   0   -0.07    0.14 
 -15  10   0   -0.05    0.21 
 -15  10   0    0.13    0.15 
 -15  10   0    0.08    0.26 
 -15  10   0    0.05    0.13 
 -15  10   0   -0.24    0.17 
  14 -10   0    5.36    0.43 
  14 -10   0    5.00    0.40 
  14 -10   0    5.80    0.63 
  14 -10   0    5.94    0.66 
  14 -10   0    5.32    0.40 
 -14  10   0    6.26    0.46 
 -14  10   0    5.59    0.62 
 -14  10   0    5.14    0.60 
 -14  10   0    5.41    0.44 
 -14  10   0    4.65    0.48 
 -14  10   0    5.34    0.48 
  13 -10   0    0.24    0.27 
  13 -10   0    0.10    0.13 
  13 -10   0    0.50    0.17 
  13 -10   0    0.79    0.57 
 -13  10   0    0.11    0.16 
 -13  10   0    0.33    0.16 
 -13  10   0    0.41    0.17 
 -13  10   0    0.50    0.22 
 -13  10   0    0.68    0.26 
 -13  10   0    0.37    0.15 
  12 -10   0    5.51    0.40 
  12 -10   0    4.80    0.54 
  12 -10   0    5.50    0.59 
  12 -10   0    4.47    0.38 
  12 -10   0    4.85    0.38 
 -12  10   0    5.26    0.43 
 -12  10   0    5.10    0.41 
 -12  10   0    5.14    0.42 
 -12  10   0    5.01    0.44 
 -12  10   0    5.07    0.53 
 -12  10   0    4.12    0.49 
  11 -10   0    2.93    0.31 
  11 -10   0    3.28    0.32 
  11 -10   0    3.58    0.36 
  11 -10   0    3.04    0.53 
  11 -10   0    2.65    0.31 
 -11  10   0    1.96    0.32 
 -11  10   0    3.31    0.33 
 -11  10   0    3.06    0.40 
 -11  10   0    2.48    0.40 
 -11  10   0    3.55    0.35 
 -11  10   0    3.64    0.35 
 -11  10   0    3.42    0.23 
  10 -10   0    2.08    0.41 
  10 -10   0    2.28    0.28 
  10 -10   0    2.09    0.29 
  10 -10   0    1.99    0.36 
  10 -10   0    2.48    0.31 
 -10  10   0    1.91    0.31 
 -10  10   0    2.72    0.32 
 -10  10   0    1.92    0.33 
 -10  10   0    2.14    0.29 
 -10  10   0    2.29    0.20 
 -10  10   0    2.29    0.32 
 -10  10   0    2.38    0.30 
   9 -10   0   28.48    1.15 
   9 -10   0   27.76    0.95 
   9 -10   0   29.99    1.01 
   9 -10   0   29.10    0.92 
   9 -10   0   28.63    1.16 
   9 -10   0   28.57    0.96 
  -9  10   0   30.06    1.08 
  -9  10   0   27.91    0.99 
  -9  10   0   29.06    1.13 
  -9  10   0   29.64    1.04 
  -9  10   0   29.96    0.99 
  -9  10   0   29.73    0.81 
  -9  10   0   28.49    1.32 
   8 -10   0    2.47    0.27 
   8 -10   0    1.76    0.32 
   8 -10   0    1.84    0.27 
   8 -10   0    2.64    0.30 
   8 -10   0    2.48    0.29 
  -8  10   0    2.34    0.36 
  -8  10   0    2.46    0.38 
  -8  10   0    2.29    0.31 
  -8  10   0    2.11    0.28 
  -8  10   0    2.51    0.23 
  -8  10   0    2.03    0.29 
  -8  10   0    1.97    0.30 
  -8  10   0    1.96    0.18 
   7 -10   0   66.82    1.59 
   7 -10   0   62.67    2.08 
   7 -10   0   66.81    1.60 
   7 -10   0   65.99    1.65 
   7 -10   0   65.36    1.77 
  -7  10   0   66.03    1.62 
  -7  10   0   60.59    1.22 
  -7  10   0   63.27    1.71 
  -7  10   0   66.16    1.60 
  -7  10   0   65.70    1.25 
  -7  10   0   64.75    1.65 
  -7  10   0   64.80    1.72 
  -7  10   0   65.58    1.56 
  -7  10   0   67.70    1.47 
   6 -10   0   20.13    0.83 
   6 -10   0   19.69    0.75 
   6 -10   0   19.87    0.77 
   6 -10   0   19.40    0.74 
   6 -10   0   20.38    0.86 
   6 -10   0   21.54    0.88 
  -6  10   0   20.42    0.75 
  -6  10   0   19.69    0.48 
  -6  10   0   19.75    0.83 
  -6  10   0   20.63    0.84 
  -6  10   0   20.56    0.79 
  -6  10   0   20.41    0.70 
  -6  10   0   19.23    0.75 
  -6  10   0   20.14    0.81 
  -6  10   0   19.07    0.47 
   5 -10   0   36.76    1.12 
   5 -10   0   35.96    1.06 
   5 -10   0   36.17    1.15 
   5 -10   0   35.70    1.16 
   5 -10   0   35.48    1.08 
   5 -10   0   35.52    1.03 
  -5  10   0   34.92    1.13 
  -5  10   0   36.81    1.06 
  -5  10   0   36.30    1.10 
  -5  10   0   36.24    1.14 
  -5  10   0   35.52    1.11 
  -5  10   0   36.15    1.07 
  -5  10   0   35.59    1.01 
   4 -10   0   13.93    0.67 
   4 -10   0   13.55    0.66 
   4 -10   0   13.70    0.64 
   4 -10   0   13.44    0.60 
   4 -10   0   13.91    0.60 
   4 -10   0   11.48    0.85 
   4 -10   0   14.22    0.65 
  -4  10   0   13.27    0.60 
  -4  10   0   14.79    0.67 
  -4  10   0   13.04    0.59 
  -4  10   0   14.03    0.59 
  -4  10   0   14.22    0.65 
  -4  10   0   14.00    0.63 
  -4  10   0   14.65    0.67 
   3 -10   0    1.07    0.21 
   3 -10   0    0.98    0.23 
   3 -10   0    1.10    0.21 
   3 -10   0    1.10    0.10 
   3 -10   0    1.35    0.22 
   3 -10   0    1.21    0.25 
   3 -10   0    0.80    0.18 
   3 -10   0    1.01    0.22 
  -3  10   0    0.70    0.16 
  -3  10   0    1.20    0.22 
  -3  10   0    1.20    0.22 
  -3  10   0    0.89    0.18 
  -3  10   0    1.02    0.20 
  -3  10   0    0.82    0.20 
  -3  10   0    1.12    0.21 
   2 -10   0    1.01    0.21 
   2 -10   0    1.52    0.24 
   2 -10   0    1.19    0.21 
   2 -10   0    1.44    0.25 
   2 -10   0    1.32    0.24 
   2 -10   0    1.05    0.18 
   2 -10   0    1.35    0.24 
   2 -10   0    1.09    0.12 
  -2  10   0    1.17    0.23 
  -2  10   0    1.07    0.20 
  -2  10   0    1.08    0.21 
  -2  10   0    1.85    0.30 
  -2  10   0    1.23    0.23 
  -2  10   0    1.04    0.19 
  -2  10   0    1.12    0.22 
   1 -10   0   96.01    2.06 
   1 -10   0   95.10    1.95 
   1 -10   0   92.80    2.02 
   1 -10   0   92.67    2.00 
   1 -10   0   92.11    2.07 
   1 -10   0   87.89    1.60 
   1 -10   0   93.65    1.69 
   1 -10   0   97.18    2.08 
   1 -10   0   94.04    2.02 
  -1  10   0   93.40    2.09 
  -1  10   0   92.54    2.01 
  -1  10   0   97.06    2.05 
  -1  10   0   93.80    2.02 
  -1  10   0   93.51    1.62 
  -1  10   0   95.64    2.08 
  -1  10   0   92.51    2.01 
  -1  10   0   94.98    2.04 
   0 -10   0   13.29    0.61 
   0 -10   0   13.62    0.60 
   0 -10   0   13.93    0.64 
   0 -10   0   13.38    0.62 
   0 -10   0   13.99    0.65 
   0 -10   0   13.12    0.61 
   0 -10   0   15.10    0.48 
   0 -10   0   12.97    0.54 
   0 -10   0   13.30    0.42 
   0 -10   0   13.58    0.61 
   0  10   0   14.19    0.62 
   0  10   0   13.62    0.60 
   0  10   0   13.78    0.63 
   0  10   0   13.69    0.64 
   0  10   0   13.86    0.65 
   0  10   0   13.88    0.43 
   0  10   0   14.04    0.62 
  -1 -10   0    2.70    0.27 
  -1 -10   0    2.28    0.27 
  -1 -10   0    2.65    0.38 
  -1 -10   0    2.80    0.31 
  -1 -10   0    2.27    0.27 
  -1 -10   0    2.56    0.29 
  -1 -10   0    1.86    0.18 
  -1 -10   0    2.85    0.31 
  -1 -10   0    2.89    0.25 
   1  10   0    2.33    0.27 
   1  10   0    3.77    0.47 
   1  10   0    2.85    0.30 
   1  10   0    2.89    0.31 
   1  10   0    2.56    0.29 
   1  10   0    2.98    0.29 
   1  10   0    2.64    0.21 
  -2 -10   0    6.67    0.46 
  -2 -10   0    6.73    0.41 
  -2 -10   0    6.86    0.44 
  -2 -10   0    6.46    0.36 
  -2 -10   0    6.23    0.42 
  -2 -10   0    6.45    0.34 
  -2 -10   0    6.43    0.42 
  -2 -10   0    6.39    0.44 
  -2 -10   0    9.20    0.66 
   2  10   0    6.78    0.46 
   2  10   0    6.95    0.45 
   2  10   0    6.81    0.44 
   2  10   0    5.79    0.39 
   2  10   0    6.45    0.35 
   2  10   0    7.36    0.48 
   2  10   0    6.40    0.44 
  -3 -10   0    2.24    0.31 
  -3 -10   0    2.11    0.25 
  -3 -10   0    2.64    0.38 
  -3 -10   0    1.79    0.27 
  -3 -10   0    2.20    0.32 
  -3 -10   0    2.73    0.29 
  -3 -10   0    2.14    0.23 
  -3 -10   0    1.53    0.22 
   3  10   0    2.37    0.33 
   3  10   0    2.05    0.28 
   3  10   0    2.39    0.28 
   3  10   0    2.19    0.26 
   3  10   0    2.06    0.29 
   3  10   0    2.50    0.24 
   3  10   0    1.45    0.24 
  -4 -10   0    0.85    0.21 
  -4 -10   0    0.79    0.21 
  -4 -10   0    1.02    0.21 
  -4 -10   0    0.56    0.18 
  -4 -10   0    0.73    0.17 
  -4 -10   0    1.00    0.21 
  -4 -10   0    1.16    0.22 
   4  10   0    0.65    0.18 
   4  10   0    0.84    0.18 
   4  10   0    0.97    0.20 
   4  10   0    0.90    0.22 
   4  10   0    0.84    0.20 
   4  10   0    0.87    0.22 
   4  10   0    0.92    0.20 
  -5 -10   0    3.21    0.34 
  -5 -10   0    3.28    0.34 
  -5 -10   0    4.46    0.51 
  -5 -10   0    2.63    0.29 
  -5 -10   0    3.05    0.30 
  -5 -10   0    2.59    0.36 
  -5 -10   0    2.69    0.31 
   5  10   0    2.99    0.32 
   5  10   0    3.17    0.31 
   5  10   0    3.66    0.33 
   5  10   0    3.20    0.35 
   5  10   0    2.62    0.31 
   5  10   0    4.60    0.52 
   5  10   0    3.12    0.33 
  -6 -10   0    4.01    0.38 
  -6 -10   0    4.33    0.37 
  -6 -10   0    4.45    0.41 
  -6 -10   0    4.52    0.35 
  -6 -10   0    4.37    0.41 
  -6 -10   0    4.24    0.39 
  -6 -10   0    3.93    0.37 
   6  10   0    4.15    0.40 
   6  10   0    3.75    0.35 
   6  10   0    3.85    0.43 
   6  10   0    4.66    0.29 
   6  10   0    3.91    0.38 
   6  10   0    4.77    0.50 
   6  10   0    4.08    0.38 
   6  10   0    4.43    0.37 
   6  10   0    4.86    0.42 
  -7 -10   0    1.22    0.25 
  -7 -10   0    1.09    0.23 
  -7 -10   0    1.38    0.27 
  -7 -10   0    1.27    0.29 
  -7 -10   0    1.60    0.27 
  -7 -10   0    1.50    0.27 
  -7 -10   0    1.84    0.29 
   7  10   0    1.87    0.35 
   7  10   0    1.57    0.30 
   7  10   0    1.10    0.22 
   7  10   0    1.15    0.24 
   7  10   0    1.49    0.27 
   7  10   0    1.34    0.27 
   7  10   0    1.57    0.17 
   7  10   0    1.56    0.28 
  -8 -10   0    2.51    0.37 
  -8 -10   0    2.14    0.31 
  -8 -10   0    1.74    0.29 
  -8 -10   0    1.87    0.34 
  -8 -10   0    2.20    0.36 
  -8 -10   0    2.21    0.35 
  -8 -10   0    1.82    0.33 
   8  10   0    1.34    0.26 
   8  10   0    2.14    0.35 
   8  10   0    1.50    0.30 
   8  10   0    1.51    0.27 
   8  10   0    1.91    0.32 
   8  10   0    2.08    0.17 
   8  10   0    2.12    0.33 
   8  10   0    1.77    0.29 
  -9 -10   0   55.59    1.63 
  -9 -10   0   58.90    1.70 
  -9 -10   0   57.75    1.58 
  -9 -10   0   56.89    1.61 
  -9 -10   0   57.98    1.67 
  -9 -10   0   53.83    1.58 
   9  10   0   56.67    1.62 
   9  10   0   56.17    1.60 
   9  10   0   55.38    1.63 
   9  10   0   58.41    1.69 
   9  10   0   56.57    1.57 
 -10 -10   0   15.07    0.75 
 -10 -10   0   14.67    0.77 
 -10 -10   0   14.61    0.78 
 -10 -10   0   15.31    0.86 
 -10 -10   0   14.66    0.71 
 -10 -10   0   14.22    0.78 
  10  10   0   15.30    0.56 
  10  10   0   15.18    0.77 
  10  10   0   14.35    0.77 
  10  10   0   14.67    0.80 
  10  10   0   13.70    0.77 
  10  10   0   13.74    0.72 
 -11 -10   0   11.20    0.66 
 -11 -10   0   12.42    0.71 
 -11 -10   0   11.58    0.65 
 -11 -10   0   11.28    0.74 
 -11 -10   0   11.10    0.72 
 -11 -10   0   11.15    0.69 
 -11 -10   0   11.94    0.72 
  11  10   0   11.05    0.49 
  11  10   0   12.28    0.75 
  11  10   0   11.31    0.66 
  11  10   0   11.52    0.68 
  11  10   0   11.25    0.68 
  11  10   0   11.45    0.73 
 -12 -10   0    6.24    0.51 
 -12 -10   0    6.65    0.56 
 -12 -10   0    7.07    0.54 
 -12 -10   0    7.87    0.58 
 -12 -10   0    6.81    0.58 
 -12 -10   0    7.02    0.62 
 -12 -10   0    7.10    0.57 
  12  10   0    7.63    0.62 
  12  10   0    5.82    0.51 
  12  10   0    6.74    0.58 
  12  10   0    6.70    0.54 
  12  10   0    6.69    0.53 
  12  10   0    6.88    0.56 
  12  10   0    6.30    0.38 
 -13 -10   0    7.80    0.58 
 -13 -10   0    7.47    0.56 
 -13 -10   0    7.21    0.59 
 -13 -10   0    8.32    0.69 
 -13 -10   0    7.09    0.61 
 -13 -10   0    7.46    0.60 
  13  10   0    7.14    0.57 
  13  10   0    7.16    0.61 
  13  10   0    7.61    0.59 
  13  10   0    7.71    0.58 
  13  10   0    7.72    0.43 
  13  10   0    7.87    0.96 
  13  10   0    7.31    0.62 
 -14 -10   0    3.00    0.48 
 -14 -10   0    2.44    0.40 
 -14 -10   0    2.76    0.44 
 -14 -10   0    2.68    0.43 
 -14 -10   0    2.79    0.42 
 -14 -10   0    3.45    0.56 
  14  10   0    3.17    0.46 
  14  10   0    2.12    0.39 
  14  10   0    2.39    0.36 
  14  10   0    2.82    0.44 
  14  10   0    2.65    0.29 
  14  10   0    1.63    0.32 
 -15 -10   0    0.47    0.26 
 -15 -10   0    0.07    0.19 
 -15 -10   0    0.10    0.16 
 -15 -10   0    0.16    0.21 
 -15 -10   0    0.78    0.23 
 -15 -10   0    0.20    0.20 
  15  10   0    0.40    0.17 
  15  10   0   -0.02    0.23 
  15  10   0    0.44    0.23 
 -16 -10   0    0.04    0.22 
 -16 -10   0   -0.10    0.16 
 -16 -10   0    0.03    0.18 
 -16 -10   0   -0.19    0.15 
  16  10   0    0.18    0.19 
  16  10   0    0.14    0.16 
  16  10   0   -0.14    0.17 
  15 -11   0    7.08    0.75 
  15 -11   0    6.96    0.45 
 -15  11   0    7.03    0.59 
 -15  11   0    6.64    0.50 
 -15  11   0    8.33    0.73 
 -15  11   0    6.70    0.52 
 -15  11   0    8.04    0.56 
 -15  11   0    6.91    0.73 
  14 -11   0    8.47    0.50 
  14 -11   0    6.26    0.68 
  14 -11   0    8.26    0.90 
  14 -11   0    7.41    0.51 
 -14  11   0    7.97    0.53 
 -14  11   0    8.00    0.57 
 -14  11   0    7.79    0.70 
 -14  11   0    8.53    0.76 
 -14  11   0    7.67    0.57 
 -14  11   0    7.77    0.54 
  13 -11   0    8.97    0.75 
  13 -11   0   11.59    0.58 
  13 -11   0    9.38    0.55 
  13 -11   0   10.19    0.56 
  13 -11   0    8.67    0.80 
  13 -11   0    9.99    0.59 
 -13  11   0   10.71    0.80 
 -13  11   0   10.19    0.61 
 -13  11   0   10.15    0.59 
 -13  11   0   10.81    0.63 
 -13  11   0    9.38    0.74 
 -13  11   0   10.07    0.64 
  12 -11   0    5.13    0.41 
  12 -11   0    5.05    0.57 
  12 -11   0    5.00    0.55 
  12 -11   0    5.46    0.43 
  12 -11   0    5.93    0.43 
  12 -11   0    6.62    0.66 
 -12  11   0    5.48    0.56 
 -12  11   0    5.51    0.49 
 -12  11   0    4.51    0.43 
 -12  11   0    5.07    0.55 
 -12  11   0    5.56    0.44 
 -12  11   0    5.18    0.44 
  11 -11   0    1.92    0.35 
  11 -11   0    1.45    0.27 
  11 -11   0    1.18    0.24 
  11 -11   0    1.84    0.46 
  11 -11   0    1.50    0.41 
 -11  11   0    1.32    0.32 
 -11  11   0    1.50    0.30 
 -11  11   0    1.72    0.18 
 -11  11   0    1.64    0.36 
 -11  11   0    1.65    0.30 
 -11  11   0    1.47    0.27 
 -11  11   0    1.81    0.30 
  10 -11   0   10.94    0.59 
  10 -11   0   12.14    0.61 
  10 -11   0   11.28    0.77 
  10 -11   0   12.26    0.60 
  10 -11   0   10.22    0.60 
 -10  11   0   11.47    0.73 
 -10  11   0   11.36    0.65 
 -10  11   0   11.94    0.75 
 -10  11   0   11.55    0.63 
 -10  11   0   10.99    0.46 
 -10  11   0   10.84    0.58 
   9 -11   0    8.91    0.65 
   9 -11   0    9.26    0.57 
   9 -11   0    9.97    0.56 
   9 -11   0    8.71    0.51 
   9 -11   0    8.86    0.66 
  -9  11   0    8.93    0.52 
  -9  11   0    8.83    0.55 
  -9  11   0    8.70    0.62 
  -9  11   0    8.95    0.44 
  -9  11   0    9.37    0.59 
  -9  11   0    9.18    0.64 
  -9  11   0    8.83    0.55 
   8 -11   0    0.98    0.21 
   8 -11   0    1.00    0.29 
   8 -11   0    0.76    0.19 
   8 -11   0    0.65    0.21 
   8 -11   0    0.73    0.22 
  -8  11   0    0.60    0.21 
  -8  11   0    0.42    0.19 
  -8  11   0    0.66    0.22 
  -8  11   0    0.66    0.21 
  -8  11   0    0.57    0.18 
  -8  11   0    0.84    0.18 
  -8  11   0    0.70    0.13 
  -8  11   0    0.68    0.12 
  -8  11   0    0.56    0.17 
   7 -11   0    0.80    0.23 
   7 -11   0    0.59    0.33 
   7 -11   0    0.87    0.21 
   7 -11   0    0.85    0.20 
  -7  11   0    0.54    0.17 
  -7  11   0    0.53    0.18 
  -7  11   0    0.55    0.16 
  -7  11   0    0.71    0.20 
  -7  11   0    0.74    0.11 
  -7  11   0    0.55    0.20 
  -7  11   0    0.73    0.20 
  -7  11   0    0.60    0.18 
   6 -11   0    0.29    0.14 
   6 -11   0    0.29    0.22 
   6 -11   0    0.44    0.19 
   6 -11   0    0.60    0.17 
  -6  11   0    0.36    0.17 
  -6  11   0    0.46    0.16 
  -6  11   0    0.52    0.17 
  -6  11   0    0.36    0.15 
  -6  11   0    0.35    0.14 
  -6  11   0    0.48    0.18 
  -6  11   0    0.44    0.18 
   5 -11   0   10.52    0.59 
   5 -11   0   10.69    0.54 
   5 -11   0    9.57    0.59 
   5 -11   0    9.58    0.53 
   5 -11   0   10.68    0.57 
   5 -11   0    9.67    0.58 
  -5  11   0    9.34    0.50 
  -5  11   0   11.47    0.63 
  -5  11   0   10.32    0.57 
  -5  11   0    9.84    0.59 
  -5  11   0    9.98    0.58 
  -5  11   0   10.32    0.55 
  -5  11   0   10.07    0.55 
   4 -11   0    1.35    0.24 
   4 -11   0    1.27    0.23 
   4 -11   0    1.91    0.33 
   4 -11   0    1.75    0.32 
  -4  11   0    1.50    0.28 
  -4  11   0    1.41    0.26 
  -4  11   0    1.42    0.25 
  -4  11   0    1.77    0.30 
  -4  11   0    1.31    0.23 
  -4  11   0    2.02    0.28 
  -4  11   0    1.46    0.25 
   3 -11   0   14.42    0.68 
   3 -11   0   12.43    0.34 
   3 -11   0   12.54    0.61 
   3 -11   0   12.81    0.63 
   3 -11   0   12.82    0.61 
   3 -11   0   13.07    0.65 
   3 -11   0   11.80    0.60 
   3 -11   0   11.80    0.62 
  -3  11   0   12.42    0.65 
  -3  11   0   12.51    0.60 
  -3  11   0   12.59    0.60 
  -3  11   0   11.81    0.60 
  -3  11   0   12.23    0.62 
  -3  11   0   11.74    0.62 
  -3  11   0   11.57    0.61 
   2 -11   0   10.61    0.56 
   2 -11   0   11.96    0.62 
   2 -11   0   10.87    0.36 
   2 -11   0   11.42    0.60 
   2 -11   0   11.73    0.57 
   2 -11   0   10.66    0.58 
   2 -11   0   10.84    0.56 
   2 -11   0   11.11    0.60 
  -2  11   0   11.77    0.62 
  -2  11   0   10.46    0.57 
  -2  11   0   11.33    0.60 
  -2  11   0   11.84    0.58 
  -2  11   0   11.59    0.60 
  -2  11   0   11.49    0.58 
  -2  11   0   11.66    0.59 
   1 -11   0   25.03    0.91 
   1 -11   0   26.75    0.92 
   1 -11   0   25.66    0.65 
   1 -11   0   23.54    0.81 
   1 -11   0   23.63    0.88 
   1 -11   0   23.72    0.92 
   1 -11   0   25.51    0.94 
   1 -11   0   25.12    0.89 
  -1  11   0   24.83    0.89 
  -1  11   0   26.05    0.92 
  -1  11   0   24.33    0.58 
  -1  11   0   25.48    0.91 
  -1  11   0   25.70    0.93 
  -1  11   0   24.80    0.94 
  -1  11   0   24.53    0.88 
   0 -11   0  277.01    4.95 
   0 -11   0  281.48    5.22 
   0 -11   0  279.77    4.87 
   0 -11   0  271.83    4.88 
   0 -11   0  270.64    4.49 
   0 -11   0  275.61    4.69 
   0 -11   0  281.94    4.85 
   0 -11   0  275.04    4.94 
   0 -11   0  276.82    4.89 
   0 -11   0  257.68    4.39 
   0  11   0  271.02    4.89 
   0  11   0  271.43    4.86 
   0  11   0  276.89    4.42 
   0  11   0  279.05    4.84 
   0  11   0  283.03    4.95 
   0  11   0  269.61    4.94 
   0  11   0  283.12    4.87 
  -1 -11   0   12.46    0.61 
  -1 -11   0   12.47    0.65 
  -1 -11   0   12.48    0.59 
  -1 -11   0   11.42    0.63 
  -1 -11   0   11.97    0.52 
  -1 -11   0   11.75    0.60 
  -1 -11   0   11.79    0.48 
  -1 -11   0   11.40    0.60 
  -1 -11   0   12.02    0.62 
   1  11   0   11.22    0.60 
   1  11   0   12.50    0.62 
   1  11   0   11.43    0.62 
   1  11   0   11.86    0.64 
   1  11   0   11.99    0.59 
   1  11   0   11.70    0.45 
   1  11   0   12.41    0.62 
  -2 -11   0   34.30    1.14 
  -2 -11   0   33.40    0.93 
  -2 -11   0   35.23    1.11 
  -2 -11   0   34.17    1.05 
  -2 -11   0   35.69    1.11 
  -2 -11   0   32.79    1.12 
  -2 -11   0   33.59    1.11 
  -2 -11   0   34.52    0.93 
  -2 -11   0   32.97    1.08 
   2  11   0   35.79    1.11 
   2  11   0   35.30    1.15 
   2  11   0   33.31    1.11 
   2  11   0   34.03    1.14 
   2  11   0   32.22    1.03 
   2  11   0   33.85    0.91 
   2  11   0   33.59    1.09 
  -3 -11   0   11.24    0.60 
  -3 -11   0   10.76    0.62 
  -3 -11   0   10.11    0.53 
  -3 -11   0   10.48    0.57 
  -3 -11   0   10.51    0.50 
  -3 -11   0   10.81    0.46 
  -3 -11   0   11.23    0.62 
  -3 -11   0   10.97    0.60 
  -3 -11   0   10.74    0.62 
   3  11   0   10.08    0.60 
   3  11   0   10.24    0.61 
   3  11   0   10.19    0.54 
   3  11   0    9.74    0.48 
   3  11   0    9.88    0.57 
   3  11   0   10.79    0.59 
   3  11   0    9.34    0.57 
  -4 -11   0   44.47    1.32 
  -4 -11   0   45.00    1.36 
  -4 -11   0   44.46    1.37 
  -4 -11   0   43.33    1.22 
  -4 -11   0   45.06    1.22 
  -4 -11   0   44.62    1.30 
  -4 -11   0   42.72    1.32 
  -4 -11   0   43.45    1.31 
   4  11   0   41.79    1.36 
   4  11   0   46.90    1.33 
   4  11   0   41.56    1.34 
   4  11   0   45.01    1.20 
   4  11   0   45.71    1.32 
   4  11   0   44.19    1.26 
  -5 -11   0    4.18    0.39 
  -5 -11   0    3.50    0.38 
  -5 -11   0    3.61    0.34 
  -5 -11   0    3.34    0.36 
  -5 -11   0    3.80    0.40 
  -5 -11   0    3.59    0.34 
  -5 -11   0    4.23    0.41 
   5  11   0    3.77    0.37 
   5  11   0    3.62    0.37 
   5  11   0    3.39    0.38 
   5  11   0    3.81    0.38 
   5  11   0    4.00    0.49 
   5  11   0    4.19    0.36 
   5  11   0    3.46    0.34 
  -6 -11   0   25.89    0.99 
  -6 -11   0   26.32    0.98 
  -6 -11   0   23.97    0.99 
  -6 -11   0   26.05    0.95 
  -6 -11   0   26.00    1.04 
  -6 -11   0   25.62    0.91 
  -6 -11   0   27.03    1.02 
   6  11   0   25.17    0.98 
   6  11   0   26.56    1.03 
   6  11   0   26.29    0.95 
   6  11   0   26.48    0.97 
   6  11   0   26.12    1.02 
   6  11   0   25.79    1.03 
   6  11   0   27.65    1.00 
  -7 -11   0   33.76    1.18 
  -7 -11   0   32.23    1.13 
  -7 -11   0   31.46    1.04 
  -7 -11   0   33.74    1.17 
  -7 -11   0   32.96    1.22 
  -7 -11   0   33.33    1.13 
  -7 -11   0   33.44    1.20 
   7  11   0   33.19    1.19 
   7  11   0   31.80    1.16 
   7  11   0   34.00    1.14 
   7  11   0   32.63    1.11 
   7  11   0   33.43    1.16 
   7  11   0   32.98    1.16 
   7  11   0   32.23    1.20 
  -8 -11   0   12.45    0.71 
  -8 -11   0   11.76    0.70 
  -8 -11   0   11.51    0.66 
  -8 -11   0   11.31    0.67 
  -8 -11   0   10.95    0.70 
  -8 -11   0   12.43    0.70 
   8  11   0   12.14    0.70 
   8  11   0   10.60    0.42 
   8  11   0   11.81    0.68 
   8  11   0   10.35    0.63 
   8  11   0   11.79    0.71 
  -9 -11   0    7.52    0.56 
  -9 -11   0    8.35    0.60 
  -9 -11   0    7.49    0.54 
  -9 -11   0    7.81    0.59 
  -9 -11   0    7.76    0.52 
  -9 -11   0    7.81    0.65 
  -9 -11   0    8.96    0.61 
   9  11   0    8.13    0.58 
   9  11   0    7.91    0.58 
   9  11   0    7.62    0.60 
   9  11   0    7.92    0.58 
   9  11   0    7.95    0.31 
   9  11   0    8.91    0.58 
 -10 -11   0    0.48    0.19 
 -10 -11   0    0.28    0.17 
 -10 -11   0    0.29    0.18 
 -10 -11   0    0.64    0.23 
 -10 -11   0    0.54    0.22 
 -10 -11   0    0.64    0.21 
 -10 -11   0    0.68    0.23 
  10  11   0    0.70    0.23 
  10  11   0    0.59    0.23 
  10  11   0    0.60    0.21 
  10  11   0    0.48    0.21 
  10  11   0    0.59    0.21 
 -11 -11   0    5.15    0.51 
 -11 -11   0    4.74    0.48 
 -11 -11   0    5.12    0.48 
 -11 -11   0    5.92    0.55 
 -11 -11   0    4.71    0.51 
 -11 -11   0    5.28    0.46 
  11  11   0    4.80    0.52 
  11  11   0    4.06    0.42 
  11  11   0    4.55    0.48 
  11  11   0    4.76    0.47 
  11  11   0    3.78    0.45 
  11  11   0    4.36    0.31 
  11  11   0    4.61    0.47 
 -12 -11   0   16.35    0.94 
 -12 -11   0   14.88    0.81 
 -12 -11   0   14.08    0.82 
 -12 -11   0   16.74    0.93 
 -12 -11   0   14.81    0.78 
 -12 -11   0   16.27    0.88 
 -12 -11   0   15.80    0.86 
  12  11   0   15.71    0.60 
  12  11   0   15.22    0.97 
  12  11   0   16.20    1.14 
  12  11   0   16.04    0.91 
  12  11   0   16.46    0.86 
  12  11   0   18.87    1.13 
 -13 -11   0    0.54    0.24 
 -13 -11   0    0.78    0.26 
 -13 -11   0    0.15    0.28 
 -13 -11   0    0.91    0.28 
 -13 -11   0    0.98    0.27 
 -13 -11   0    0.40    0.23 
  13  11   0    0.58    0.24 
  13  11   0    0.59    0.17 
  13  11   0    0.62    0.24 
  13  11   0    0.55    0.21 
  13  11   0    0.35    0.18 
 -14 -11   0   10.64    0.75 
 -14 -11   0    9.64    0.65 
 -14 -11   0    9.31    0.73 
 -14 -11   0    9.76    0.69 
 -14 -11   0    9.77    0.76 
 -14 -11   0   10.02    0.80 
  14  11   0    9.22    0.68 
  14  11   0    9.19    0.73 
  14  11   0    8.83    0.68 
  14  11   0   10.89    0.51 
  14  11   0    8.27    0.73 
 -15 -11   0    0.60    0.23 
 -15 -11   0    0.04    0.15 
 -15 -11   0    0.03    0.19 
 -15 -11   0   -0.08    0.23 
  15  11   0    0.47    0.20 
  15  11   0    0.08    0.16 
  15  11   0    0.41    0.25 
  15  11   0    0.53    0.25 
 -16 -11   0   13.38    0.87 
 -16 -11   0   12.93    0.86 
 -16 -11   0   11.87    0.82 
 -16 -11   0   10.77    0.90 
 -16 -11   0   10.87    0.77 
 -16 -11   0   11.48    0.88 
  16  11   0   13.41    0.90 
  16  11   0   13.15    0.59 
  16  11   0   11.78    0.95 
  14 -12   0    1.97    0.31 
  14 -12   0    1.57    0.42 
  14 -12   0    2.36    0.34 
 -14  12   0    2.41    0.38 
 -14  12   0    1.46    0.37 
 -14  12   0    1.81    0.33 
 -14  12   0    1.35    0.37 
 -14  12   0    1.98    0.40 
 -14  12   0    1.53    0.30 
  13 -12   0   17.01    1.03 
  13 -12   0   15.22    1.01 
  13 -12   0   14.43    0.89 
  13 -12   0   16.22    0.71 
  13 -12   0   15.99    0.73 
 -13  12   0   15.82    0.96 
 -13  12   0   16.54    0.81 
 -13  12   0   16.24    1.00 
 -13  12   0   16.50    0.81 
 -13  12   0   16.15    0.77 
 -13  12   0   16.15    0.85 
  12 -12   0   28.19    0.98 
  12 -12   0   30.34    1.06 
  12 -12   0   27.98    1.32 
  12 -12   0   30.43    1.05 
  12 -12   0   31.04    1.11 
 -12  12   0   28.95    1.28 
 -12  12   0   27.67    1.27 
 -12  12   0   30.57    1.06 
 -12  12   0   29.53    1.10 
 -12  12   0   28.93    1.15 
 -12  12   0   30.03    1.10 
  11 -12   0    7.26    0.54 
  11 -12   0    8.45    0.53 
  11 -12   0    8.74    0.70 
  11 -12   0    8.46    0.54 
  11 -12   0    7.93    0.70 
 -11  12   0    7.19    0.53 
 -11  12   0    8.32    0.66 
 -11  12   0    8.48    0.60 
 -11  12   0    7.64    0.38 
 -11  12   0    8.23    0.54 
 -11  12   0    7.61    0.55 
 -11  12   0    8.74    0.68 
  10 -12   0    1.72    0.27 
  10 -12   0    1.90    0.30 
  10 -12   0    2.32    0.49 
  10 -12   0    2.08    0.32 
 -10  12   0    2.15    0.37 
 -10  12   0    2.03    0.23 
 -10  12   0    1.61    0.31 
 -10  12   0    2.41    0.34 
 -10  12   0    1.80    0.31 
 -10  12   0    1.67    0.35 
 -10  12   0    2.05    0.19 
   9 -12   0   12.14    0.78 
   9 -12   0   12.29    0.62 
   9 -12   0   11.30    0.63 
  -9  12   0   11.04    0.65 
  -9  12   0   11.64    0.63 
  -9  12   0   11.06    0.64 
  -9  12   0   12.18    0.76 
  -9  12   0   12.17    0.70 
  -9  12   0   12.63    0.78 
  -9  12   0   12.08    0.54 
  -9  12   0   10.60    0.36 
   8 -12   0   22.71    0.94 
   8 -12   0   21.55    1.01 
   8 -12   0   21.52    1.00 
  -8  12   0   22.35    0.87 
  -8  12   0   22.04    0.99 
  -8  12   0   20.44    0.76 
  -8  12   0   21.68    0.94 
  -8  12   0   22.56    1.00 
  -8  12   0   20.20    0.92 
  -8  12   0   21.65    0.89 
   7 -12   0    6.03    0.48 
   7 -12   0    6.69    0.48 
   7 -12   0    6.41    0.54 
   7 -12   0    6.58    0.54 
   7 -12   0    5.48    0.49 
  -7  12   0    6.56    0.50 
  -7  12   0    6.49    0.53 
  -7  12   0    6.32    0.42 
  -7  12   0    6.71    0.50 
  -7  12   0    6.45    0.48 
   6 -12   0    4.20    0.40 
   6 -12   0    4.32    0.38 
   6 -12   0    4.31    0.40 
   6 -12   0    4.29    0.60 
   6 -12   0    4.45    0.39 
   6 -12   0    4.65    0.44 
  -6  12   0    4.57    0.44 
  -6  12   0    4.60    0.42 
  -6  12   0    4.90    0.41 
  -6  12   0    4.29    0.43 
  -6  12   0    4.55    0.40 
  -6  12   0    4.98    0.39 
  -6  12   0    4.04    0.41 
   5 -12   0   19.80    0.83 
   5 -12   0   17.79    0.75 
   5 -12   0   18.16    0.84 
   5 -12   0   20.43    0.82 
   5 -12   0   18.90    0.83 
   5 -12   0   19.43    0.88 
  -5  12   0   19.07    0.82 
  -5  12   0   18.81    0.76 
  -5  12   0   18.74    0.79 
  -5  12   0   18.13    0.83 
  -5  12   0   17.25    0.82 
  -5  12   0   17.55    0.78 
  -5  12   0   18.80    0.84 
   4 -12   0    4.11    0.39 
   4 -12   0    4.75    0.39 
   4 -12   0    5.20    0.44 
   4 -12   0    4.03    0.48 
   4 -12   0    3.89    0.40 
   4 -12   0    4.03    0.40 
   4 -12   0    4.49    0.39 
  -4  12   0    4.24    0.40 
  -4  12   0    4.14    0.40 
  -4  12   0    4.05    0.36 
  -4  12   0    4.57    0.42 
  -4  12   0    4.50    0.41 
  -4  12   0    4.06    0.38 
  -4  12   0    4.21    0.38 
   3 -12   0   39.87    1.26 
   3 -12   0   39.61    1.26 
   3 -12   0   38.97    1.25 
   3 -12   0   38.02    1.19 
   3 -12   0   39.21    1.23 
   3 -12   0   38.14    1.16 
   3 -12   0   37.67    1.18 
   3 -12   0   38.06    0.76 
  -3  12   0   37.66    1.19 
  -3  12   0   38.67    1.23 
  -3  12   0   38.00    1.25 
  -3  12   0   37.15    1.22 
  -3  12   0   37.31    1.16 
  -3  12   0   38.11    1.22 
  -3  12   0   38.29    1.18 
   2 -12   0    7.60    0.52 
   2 -12   0    8.36    0.55 
   2 -12   0    7.66    0.49 
   2 -12   0    7.35    0.47 
   2 -12   0    6.84    0.49 
   2 -12   0    6.84    0.48 
   2 -12   0    7.47    0.30 
  -2  12   0    6.95    0.49 
  -2  12   0    6.67    0.48 
  -2  12   0    7.03    0.48 
  -2  12   0    6.82    0.48 
  -2  12   0    7.60    0.52 
  -2  12   0    7.25    0.52 
  -2  12   0    7.32    0.48 
   1 -12   0    6.14    0.46 
   1 -12   0    6.40    0.48 
   1 -12   0    6.23    0.46 
   1 -12   0    5.86    0.41 
   1 -12   0    5.83    0.46 
   1 -12   0    7.24    0.49 
   1 -12   0    6.90    0.47 
   1 -12   0    6.57    0.31 
  -1  12   0    6.79    0.47 
  -1  12   0    6.49    0.49 
  -1  12   0    5.68    0.47 
  -1  12   0    6.97    0.48 
  -1  12   0    6.07    0.45 
  -1  12   0    6.25    0.46 
  -1  12   0    6.22    0.25 
   0 -12   0    0.10    0.08 
   0 -12   0    0.02    0.11 
   0 -12   0    0.01    0.11 
   0 -12   0    0.22    0.15 
   0 -12   0    0.27    0.16 
   0 -12   0    0.00    0.08 
   0 -12   0    0.01    0.11 
   0 -12   0    0.03    0.10 
   0  12   0    0.21    0.14 
   0  12   0    0.18    0.15 
   0  12   0    0.28    0.16 
   0  12   0    0.16    0.13 
   0  12   0    0.17    0.13 
   0  12   0    0.28    0.15 
   0  12   0    0.07    0.08 
  -1 -12   0   72.35    2.03 
  -1 -12   0   75.07    1.81 
  -1 -12   0   74.61    1.67 
  -1 -12   0   74.84    1.87 
  -1 -12   0   76.36    1.60 
  -1 -12   0   73.67    1.91 
  -1 -12   0   76.95    1.87 
  -1 -12   0   74.64    1.88 
  -1 -12   0   77.31    1.86 
   1  12   0   75.64    1.86 
   1  12   0   74.20    1.96 
   1  12   0   75.43    1.53 
   1  12   0   74.41    1.81 
   1  12   0   78.05    1.95 
   1  12   0   76.08    1.93 
   1  12   0   75.83    1.86 
  -2 -12   0   77.84    2.00 
  -2 -12   0   81.69    1.90 
  -2 -12   0   80.80    2.03 
  -2 -12   0   79.66    1.93 
  -2 -12   0   80.59    1.73 
  -2 -12   0   81.72    1.73 
  -2 -12   0   79.20    1.95 
  -2 -12   0   79.94    1.99 
  -2 -12   0   80.38    1.95 
   2  12   0   78.47    2.01 
   2  12   0   81.96    2.03 
   2  12   0   77.66    1.88 
   2  12   0   79.04    1.94 
   2  12   0   80.24    2.02 
   2  12   0   80.88    1.95 
   2  12   0   80.49    1.67 
  -3 -12   0    2.88    0.38 
  -3 -12   0    3.21    0.43 
  -3 -12   0    4.18    0.60 
  -3 -12   0    2.58    0.37 
  -3 -12   0    2.67    0.26 
  -3 -12   0    2.60    0.28 
  -3 -12   0    3.36    0.34 
  -3 -12   0    2.71    0.33 
  -3 -12   0    3.00    0.37 
   3  12   0    3.31    0.37 
   3  12   0    2.87    0.28 
   3  12   0    3.30    0.38 
   3  12   0    2.30    0.36 
   3  12   0    2.65    0.31 
   3  12   0    2.83    0.34 
   3  12   0    4.83    0.59 
  -4 -12   0    0.89    0.22 
  -4 -12   0    1.36    0.24 
  -4 -12   0    1.53    0.30 
  -4 -12   0    2.05    0.37 
  -4 -12   0    1.46    0.28 
  -4 -12   0    1.59    0.30 
  -4 -12   0    2.17    0.36 
  -4 -12   0    1.45    0.29 
   4  12   0    1.49    0.30 
   4  12   0    1.24    0.25 
   4  12   0    1.83    0.31 
   4  12   0    1.28    0.27 
   4  12   0    1.08    0.22 
   4  12   0    1.54    0.30 
   4  12   0    1.37    0.26 
  -5 -12   0    7.76    0.54 
  -5 -12   0    7.32    0.48 
  -5 -12   0    6.35    0.51 
  -5 -12   0    6.93    0.54 
  -5 -12   0    7.43    0.54 
  -5 -12   0    7.42    0.56 
  -5 -12   0    7.67    0.54 
  -5 -12   0    7.23    0.47 
   5  12   0    7.56    0.51 
   5  12   0    7.68    0.53 
   5  12   0    7.67    0.57 
   5  12   0    7.32    0.55 
   5  12   0    6.73    0.47 
   5  12   0    6.31    0.52 
   5  12   0    7.49    0.53 
  -6 -12   0    1.12    0.27 
  -6 -12   0    1.26    0.30 
  -6 -12   0    0.61    0.19 
  -6 -12   0    0.72    0.24 
  -6 -12   0    0.70    0.25 
  -6 -12   0    1.14    0.26 
  -6 -12   0    1.05    0.26 
   6  12   0    0.62    0.21 
   6  12   0    0.99    0.25 
   6  12   0    1.03    0.25 
   6  12   0    0.95    0.25 
   6  12   0    1.04    0.25 
   6  12   0    0.98    0.25 
   6  12   0    0.89    0.21 
  -7 -12   0   16.42    0.87 
  -7 -12   0   17.04    0.84 
  -7 -12   0   16.32    0.84 
  -7 -12   0   17.29    0.76 
  -7 -12   0   15.87    0.79 
  -7 -12   0   16.22    0.79 
  -7 -12   0   17.94    0.90 
   7  12   0   16.55    0.79 
   7  12   0   15.03    0.81 
   7  12   0   16.82    0.82 
   7  12   0   16.55    0.81 
   7  12   0   15.80    0.83 
   7  12   0   17.33    0.62 
   7  12   0   17.38    0.88 
  -8 -12   0    0.94    0.28 
  -8 -12   0    0.49    0.20 
  -8 -12   0    0.60    0.20 
  -8 -12   0    0.44    0.21 
  -8 -12   0    0.23    0.14 
  -8 -12   0    0.23    0.16 
   8  12   0    0.46    0.21 
   8  12   0    0.10    0.14 
   8  12   0    0.34    0.16 
   8  12   0    0.38    0.21 
  -9 -12   0   16.69    0.88 
  -9 -12   0   15.85    0.88 
  -9 -12   0   16.66    0.78 
  -9 -12   0   16.39    1.12 
  -9 -12   0   16.02    0.81 
  -9 -12   0   13.14    1.27 
   9  12   0   16.24    0.51 
   9  12   0   15.61    0.80 
   9  12   0   16.94    0.90 
   9  12   0   13.34    0.78 
   9  12   0   17.01    0.86 
 -10 -12   0    0.31    0.19 
 -10 -12   0    0.28    0.17 
 -10 -12   0    0.30    0.20 
 -10 -12   0    0.24    0.15 
 -10 -12   0    0.24    0.18 
 -10 -12   0    0.19    0.18 
 -10 -12   0    0.29    0.17 
  10  12   0    0.12    0.14 
  10  12   0    0.14    0.16 
  10  12   0   -0.18    0.13 
 -11 -12   0    9.04    0.70 
 -11 -12   0    9.06    0.60 
 -11 -12   0    8.23    0.67 
 -11 -12   0    9.19    0.67 
 -11 -12   0    9.28    0.64 
 -11 -12   0    9.24    0.67 
 -11 -12   0    8.33    0.66 
  11  12   0    8.37    0.68 
  11  12   0    8.85    0.63 
  11  12   0    9.68    0.68 
  11  12   0    9.30    0.70 
  11  12   0    7.95    0.41 
 -12 -12   0    0.30    0.16 
 -12 -12   0   -0.09    0.15 
 -12 -12   0   -0.02    0.15 
 -12 -12   0    0.19    0.18 
 -12 -12   0   -0.01    0.14 
 -12 -12   0    0.10    0.14 
  12  12   0    0.05    0.18 
  12  12   0    0.17    0.13 
  12  12   0    0.09    0.15 
  12  12   0    0.04    0.14 
  12  12   0   -0.21    0.14 
 -13 -12   0   -0.07    0.16 
 -13 -12   0    0.06    0.13 
 -13 -12   0    0.15    0.19 
 -13 -12   0    0.00    0.16 
 -13 -12   0    0.07    0.16 
 -13 -12   0    0.26    0.15 
  13  12   0   -0.14    0.11 
  13  12   0    0.00    0.16 
  13  12   0   -0.21    0.15 
  13  12   0    0.27    0.17 
  13  12   0    0.01    0.16 
  13  12   0    0.43    0.19 
 -14 -12   0    0.22    0.22 
 -14 -12   0    0.21    0.21 
 -14 -12   0    0.35    0.22 
 -14 -12   0    0.51    0.25 
 -14 -12   0    0.74    0.25 
  14  12   0    0.05    0.20 
  14  12   0    0.27    0.22 
  14  12   0    0.33    0.14 
 -15 -12   0    4.08    0.60 
 -15 -12   0    3.73    0.58 
 -15 -12   0    4.23    0.48 
 -15 -12   0    3.68    0.54 
 -15 -12   0    3.47    0.52 
 -15 -12   0    5.19    0.59 
  15  12   0    2.91    0.49 
  15  12   0    3.83    0.54 
  15  12   0    4.15    0.60 
  15  12   0    3.73    0.32 
  14 -13   0    7.56    0.78 
  14 -13   0    6.68    0.51 
  14 -13   0    6.45    0.53 
 -14  13   0    6.63    0.93 
 -14  13   0    6.65    0.69 
 -14  13   0    7.00    0.54 
 -14  13   0    6.59    0.56 
 -14  13   0    7.97    0.57 
 -14  13   0    6.63    0.57 
  13 -13   0    9.07    0.60 
  13 -13   0    8.54    0.56 
  13 -13   0    9.22    0.82 
  13 -13   0    8.42    0.55 
 -13  13   0    8.50    0.43 
 -13  13   0    7.07    0.80 
 -13  13   0    8.17    0.64 
 -13  13   0    8.19    0.60 
 -13  13   0    8.93    0.77 
 -13  13   0    9.97    0.65 
  12 -13   0   10.86    0.85 
  12 -13   0   10.40    0.60 
  12 -13   0    9.62    0.80 
  12 -13   0   10.38    0.67 
  12 -13   0   10.76    0.63 
 -12  13   0    9.57    0.41 
 -12  13   0   12.51    0.72 
 -12  13   0    8.90    0.66 
 -12  13   0    9.49    0.77 
 -12  13   0   11.05    0.44 
 -12  13   0   11.40    0.69 
 -12  13   0    9.67    0.62 
 -12  13   0   11.09    0.81 
  11 -13   0    2.91    0.36 
  11 -13   0    2.55    0.36 
  11 -13   0    3.16    0.38 
 -11  13   0    3.02    0.45 
 -11  13   0    2.82    0.27 
 -11  13   0    2.31    0.42 
 -11  13   0    2.74    0.51 
 -11  13   0    2.69    0.21 
 -11  13   0    3.08    0.43 
 -11  13   0    2.93    0.40 
 -11  13   0    2.69    0.48 
  10 -13   0    8.17    0.69 
  10 -13   0    7.98    0.55 
  10 -13   0    8.71    0.60 
  10 -13   0    7.33    0.54 
  10 -13   0    8.32    0.54 
  10 -13   0    8.22    0.71 
 -10  13   0    8.50    0.67 
 -10  13   0    8.34    0.67 
 -10  13   0    8.27    0.61 
 -10  13   0    8.49    0.56 
 -10  13   0    7.77    0.57 
 -10  13   0    8.55    0.47 
 -10  13   0    9.05    0.60 
   9 -13   0    2.40    0.39 
   9 -13   0    2.30    0.47 
   9 -13   0    2.32    0.35 
   9 -13   0    2.20    0.45 
   9 -13   0    1.81    0.31 
  -9  13   0    1.62    0.34 
  -9  13   0    2.10    0.40 
  -9  13   0    1.95    0.36 
  -9  13   0    1.76    0.31 
  -9  13   0    2.31    0.28 
  -9  13   0    2.02    0.32 
  -9  13   0    2.21    0.36 
   8 -13   0    0.90    0.28 
   8 -13   0    1.73    0.33 
  -8  13   0    1.58    0.30 
  -8  13   0    1.97    0.36 
  -8  13   0    1.73    0.30 
  -8  13   0    1.39    0.28 
  -8  13   0    1.48    0.31 
  -8  13   0    1.72    0.27 
  -8  13   0    1.56    0.31 
   7 -13   0    3.46    0.52 
   7 -13   0    3.10    0.46 
   7 -13   0    3.30    0.38 
  -7  13   0    3.21    0.37 
  -7  13   0    3.20    0.33 
  -7  13   0    2.95    0.38 
  -7  13   0    2.76    0.40 
  -7  13   0    3.56    0.39 
  -7  13   0    3.01    0.44 
  -7  13   0    2.46    0.35 
   6 -13   0   14.70    0.76 
   6 -13   0   13.06    0.76 
   6 -13   0   13.92    0.78 
   6 -13   0   13.02    0.70 
   6 -13   0   12.76    0.66 
  -6  13   0   14.33    0.77 
  -6  13   0   12.61    0.68 
  -6  13   0   13.34    0.71 
  -6  13   0   13.76    0.66 
  -6  13   0   12.34    0.81 
  -6  13   0   13.40    0.75 
  -6  13   0   14.67    0.78 
   5 -13   0    3.53    0.39 
   5 -13   0    3.86    0.38 
   5 -13   0    2.25    0.36 
   5 -13   0    2.95    0.39 
   5 -13   0    4.04    0.74 
   5 -13   0    3.31    0.38 
  -5  13   0    3.16    0.44 
  -5  13   0    3.08    0.36 
  -5  13   0    3.41    0.37 
  -5  13   0    3.01    0.37 
  -5  13   0    3.04    0.36 
  -5  13   0    2.95    0.33 
  -5  13   0    3.31    0.39 
   4 -13   0   13.22    0.71 
   4 -13   0   13.84    0.68 
   4 -13   0   13.80    0.74 
   4 -13   0   13.69    0.75 
   4 -13   0   14.41    0.73 
   4 -13   0   12.49    0.68 
   4 -13   0   14.48    0.76 
  -4  13   0   12.83    0.71 
  -4  13   0   13.09    0.67 
  -4  13   0   14.01    0.76 
  -4  13   0   13.05    0.68 
  -4  13   0   13.97    0.74 
  -4  13   0   13.49    0.70 
  -4  13   0   13.19    0.72 
   3 -13   0    0.18    0.06 
   3 -13   0   -0.03    0.08 
   3 -13   0    0.05    0.14 
   3 -13   0    0.20    0.13 
   3 -13   0    0.05    0.12 
   3 -13   0    0.14    0.14 
   3 -13   0    0.06    0.10 
   3 -13   0   -0.07    0.09 
  -3  13   0    0.15    0.12 
  -3  13   0    0.21    0.17 
  -3  13   0    0.22    0.15 
  -3  13   0    0.22    0.14 
  -3  13   0   -0.01    0.10 
  -3  13   0    0.15    0.14 
  -3  13   0    0.13    0.13 
   2 -13   0   15.06    0.74 
   2 -13   0   14.86    0.77 
   2 -13   0   14.70    0.72 
   2 -13   0   14.65    0.70 
   2 -13   0   14.84    0.75 
   2 -13   0   16.53    0.79 
   2 -13   0   14.58    0.45 
   2 -13   0   14.19    0.74 
  -2  13   0   15.00    0.73 
  -2  13   0   15.69    0.75 
  -2  13   0   16.28    1.02 
  -2  13   0   15.01    0.76 
  -2  13   0   14.85    0.74 
  -2  13   0   14.65    0.78 
   1 -13   0   51.53    1.55 
   1 -13   0   49.96    1.46 
   1 -13   0   51.69    1.46 
   1 -13   0   49.68    1.53 
   1 -13   0   49.95    1.10 
   1 -13   0   50.31    1.47 
   1 -13   0   48.34    1.35 
   1 -13   0   52.18    1.53 
  -1  13   0   50.56    1.54 
  -1  13   0   50.44    1.48 
  -1  13   0   49.74    1.47 
  -1  13   0   49.46    1.45 
  -1  13   0   51.42    1.52 
  -1  13   0   49.56    1.45 
   0 -13   0    1.08    0.23 
   0 -13   0    0.83    0.23 
   0 -13   0    0.92    0.23 
   0 -13   0    0.77    0.23 
   0 -13   0    0.87    0.23 
   0 -13   0    0.56    0.18 
   0 -13   0    0.86    0.16 
   0 -13   0    1.02    0.16 
   0 -13   0    1.27    0.27 
   0  13   0    0.97    0.25 
   0  13   0    1.34    0.29 
   0  13   0    1.38    0.19 
   0  13   0    1.30    0.28 
   0  13   0    0.71    0.21 
   0  13   0    0.87    0.24 
   0  13   0    1.37    0.28 
  -1 -13   0   56.78    1.41 
  -1 -13   0   55.91    1.58 
  -1 -13   0   56.78    1.65 
  -1 -13   0   56.92    1.66 
  -1 -13   0   56.89    1.59 
  -1 -13   0   57.96    1.62 
  -1 -13   0   56.97    1.33 
  -1 -13   0   58.57    1.57 
   1  13   0   54.05    1.60 
   1  13   0   54.48    1.53 
   1  13   0   57.79    1.61 
   1  13   0   55.36    1.24 
   1  13   0   57.83    1.67 
   1  13   0   55.53    1.65 
   1  13   0   55.88    1.58 
  -2 -13   0    4.08    0.44 
  -2 -13   0    4.14    0.34 
  -2 -13   0    3.84    0.39 
  -2 -13   0    4.13    0.33 
  -2 -13   0    4.51    0.45 
  -2 -13   0    4.40    0.42 
  -2 -13   0    4.42    0.41 
  -2 -13   0    5.28    0.46 
  -2 -13   0    4.87    0.43 
   2  13   0    4.39    0.32 
   2  13   0    3.97    0.43 
   2  13   0    3.89    0.41 
   2  13   0    4.45    0.43 
   2  13   0    4.26    0.40 
   2  13   0    4.20    0.42 
  -3 -13   0   33.26    1.02 
  -3 -13   0   32.03    1.14 
  -3 -13   0   33.19    1.20 
  -3 -13   0   32.72    1.17 
  -3 -13   0   31.22    1.19 
  -3 -13   0   31.70    1.15 
  -3 -13   0   32.45    1.10 
  -3 -13   0   33.03    1.23 
   3  13   0   33.32    1.17 
   3  13   0   31.54    1.18 
   3  13   0   33.64    0.99 
   3  13   0   33.58    1.24 
   3  13   0   33.78    1.13 
   3  13   0   32.24    1.15 
   3  13   0   32.31    1.21 
  -4 -13   0   20.36    0.93 
  -4 -13   0   19.46    0.82 
  -4 -13   0   20.96    0.81 
  -4 -13   0   19.94    0.95 
  -4 -13   0   20.14    0.94 
  -4 -13   0   19.58    0.89 
  -4 -13   0   19.97    0.89 
  -4 -13   0   21.49    0.93 
   4  13   0   19.23    0.88 
   4  13   0   20.19    0.78 
   4  13   0   20.50    0.90 
   4  13   0   19.15    0.93 
   4  13   0   20.07    0.86 
   4  13   0   21.12    0.97 
  -5 -13   0   17.46    0.89 
  -5 -13   0   16.74    0.83 
  -5 -13   0   18.32    0.89 
  -5 -13   0   17.59    0.88 
  -5 -13   0   17.12    0.85 
  -5 -13   0   17.54    0.78 
  -5 -13   0   17.69    0.85 
  -5 -13   0   18.32    0.79 
   5  13   0   17.32    0.79 
   5  13   0   17.82    0.89 
   5  13   0   17.63    0.81 
   5  13   0   18.05    0.91 
   5  13   0   18.72    0.87 
  -6 -13   0    1.68    0.29 
  -6 -13   0    1.32    0.31 
  -6 -13   0    1.02    0.26 
  -6 -13   0    0.99    0.23 
  -6 -13   0    1.41    0.31 
  -6 -13   0    2.47    0.51 
  -6 -13   0    1.63    0.33 
  -6 -13   0    1.38    0.27 
   6  13   0    1.44    0.29 
   6  13   0    1.50    0.30 
   6  13   0    1.13    0.26 
   6  13   0    1.01    0.27 
   6  13   0    1.32    0.31 
   6  13   0    1.73    0.36 
  -7 -13   0    0.20    0.16 
  -7 -13   0    0.35    0.15 
  -7 -13   0    0.30    0.18 
  -7 -13   0    0.02    0.14 
  -7 -13   0    0.16    0.15 
  -7 -13   0    0.09    0.14 
  -7 -13   0    0.18    0.17 
   7  13   0    0.18    0.13 
   7  13   0    0.03    0.09 
   7  13   0    0.14    0.10 
   7  13   0    0.15    0.16 
   7  13   0    0.29    0.17 
   7  13   0    0.15    0.17 
   7  13   0    0.04    0.15 
  -8 -13   0    0.48    0.21 
  -8 -13   0    0.37    0.23 
  -8 -13   0    0.85    0.27 
  -8 -13   0    0.79    0.25 
  -8 -13   0    0.44    0.21 
  -8 -13   0    0.28    0.20 
  -8 -13   0    0.38    0.18 
   8  13   0    1.00    0.28 
   8  13   0    0.14    0.15 
   8  13   0    0.41    0.19 
   8  13   0    0.47    0.14 
   8  13   0    0.63    0.24 
  -9 -13   0   23.75    1.06 
  -9 -13   0   23.27    1.03 
  -9 -13   0   22.51    1.06 
  -9 -13   0   23.18    1.06 
  -9 -13   0   20.99    1.07 
  -9 -13   0   21.27    0.92 
  -9 -13   0   22.77    1.04 
   9  13   0   22.16    1.09 
   9  13   0   23.53    0.73 
   9  13   0   22.43    1.05 
   9  13   0   21.94    1.01 
 -10 -13   0    0.24    0.19 
 -10 -13   0    0.14    0.17 
 -10 -13   0    0.21    0.17 
 -10 -13   0    0.13    0.16 
 -10 -13   0    0.03    0.16 
 -10 -13   0    0.05    0.12 
 -10 -13   0    0.09    0.16 
  10  13   0   -0.11    0.18 
  10  13   0   -0.11    0.15 
  10  13   0   -0.07    0.12 
  10  13   0   -0.21    0.14 
  10  13   0    0.15    0.19 
 -11 -13   0    3.69    0.58 
 -11 -13   0    2.75    0.41 
 -11 -13   0    4.71    0.50 
 -11 -13   0    4.38    0.51 
 -11 -13   0    3.60    0.45 
 -11 -13   0    3.72    0.51 
  11  13   0    3.97    0.55 
  11  13   0    4.51    0.51 
  11  13   0    3.39    0.49 
  11  13   0    3.67    0.57 
  11  13   0    3.99    0.48 
  11  13   0    3.65    0.28 
 -12 -13   0    0.16    0.15 
 -12 -13   0    0.60    0.24 
 -12 -13   0    0.17    0.18 
 -12 -13   0    0.36    0.17 
 -12 -13   0    0.26    0.19 
 -12 -13   0    0.31    0.20 
  12  13   0    0.40    0.21 
  12  13   0    0.08    0.20 
  12  13   0   -0.08    0.16 
  12  13   0   -0.09    0.11 
  12  13   0    0.37    0.27 
  12  13   0    0.11    0.14 
 -13 -13   0    5.35    0.61 
 -13 -13   0    6.55    0.66 
 -13 -13   0    6.36    0.65 
 -13 -13   0    5.24    0.58 
 -13 -13   0    6.32    0.60 
 -13 -13   0    6.38    0.54 
  13  13   0    6.30    0.36 
  13  13   0    7.22    0.65 
  13  13   0    8.13    0.72 
  13  13   0    6.76    0.62 
 -14 -13   0    6.19    0.55 
 -14 -13   0    6.38    0.65 
 -14 -13   0    7.13    0.79 
 -14 -13   0    7.54    0.66 
 -14 -13   0    6.38    0.69 
  14  13   0    6.89    0.64 
  14  13   0    6.74    0.65 
  14  13   0    7.54    0.70 
  14  13   0    7.04    0.38 
  13 -14   0    0.91    0.24 
  13 -14   0    0.70    0.39 
 -13  14   0    0.28    0.20 
 -13  14   0    0.81    0.35 
 -13  14   0    0.60    0.25 
 -13  14   0    0.63    0.23 
 -13  14   0    1.61    0.40 
 -13  14   0    0.69    0.24 
  12 -14   0    4.10    0.45 
  12 -14   0    4.56    0.73 
  12 -14   0    4.49    0.49 
  12 -14   0    5.15    0.47 
 -12  14   0    5.07    0.50 
 -12  14   0    4.30    0.55 
 -12  14   0    3.34    0.73 
 -12  14   0    4.46    0.50 
 -12  14   0    5.67    0.64 
 -12  14   0    4.68    0.31 
  11 -14   0    3.53    0.40 
  11 -14   0    2.51    0.46 
  11 -14   0    3.41    0.50 
  11 -14   0    3.18    0.51 
 -11  14   0    3.31    0.54 
 -11  14   0    3.73    0.33 
 -11  14   0    3.67    0.42 
 -11  14   0    3.87    0.47 
 -11  14   0    3.74    0.57 
 -11  14   0    3.80    0.44 
  10 -14   0    1.88    0.37 
  10 -14   0    1.16    0.27 
  10 -14   0    1.78    0.32 
  10 -14   0    1.77    0.60 
  10 -14   0    1.58    0.30 
 -10  14   0    2.65    0.44 
 -10  14   0    1.74    0.32 
 -10  14   0    1.62    0.32 
 -10  14   0    1.84    0.38 
 -10  14   0    2.07    0.42 
 -10  14   0    2.07    0.31 
 -10  14   0    1.46    0.29 
   9 -14   0   10.26    0.68 
   9 -14   0   11.96    0.81 
   9 -14   0   10.34    0.65 
   9 -14   0   11.31    0.81 
   9 -14   0   11.34    0.68 
   9 -14   0   11.60    0.66 
  -9  14   0   12.03    0.80 
  -9  14   0   12.45    0.77 
  -9  14   0   10.53    0.68 
  -9  14   0   10.46    0.75 
  -9  14   0   11.10    0.69 
  -9  14   0   10.85    0.58 
  -9  14   0   11.02    0.67 
   8 -14   0    3.51    0.41 
   8 -14   0    3.83    0.57 
   8 -14   0    3.87    0.69 
   8 -14   0    4.14    0.45 
  -8  14   0    3.37    0.50 
  -8  14   0    4.86    0.48 
  -8  14   0    4.76    0.40 
  -8  14   0    4.16    0.44 
  -8  14   0    4.82    0.51 
  -8  14   0    4.07    0.44 
  -8  14   0    4.10    0.46 
   7 -14   0    2.86    0.41 
   7 -14   0    4.38    0.42 
   7 -14   0    2.96    0.46 
   7 -14   0    3.69    0.47 
  -7  14   0    3.73    0.41 
  -7  14   0    3.85    0.38 
  -7  14   0    4.39    0.45 
  -7  14   0    3.75    0.43 
  -7  14   0    3.86    0.54 
  -7  14   0    3.63    0.51 
  -7  14   0    3.12    0.42 
   6 -14   0    0.99    0.24 
   6 -14   0    1.53    0.32 
   6 -14   0    1.02    0.25 
   6 -14   0    1.04    0.29 
   6 -14   0    0.55    0.24 
  -6  14   0    1.11    0.34 
  -6  14   0    0.81    0.25 
  -6  14   0    0.98    0.31 
  -6  14   0    0.86    0.23 
  -6  14   0    0.93    0.24 
  -6  14   0    1.18    0.33 
  -6  14   0    1.32    0.30 
   5 -14   0    0.10    0.12 
   5 -14   0    0.19    0.14 
   5 -14   0    0.00    0.14 
   5 -14   0    0.12    0.14 
   5 -14   0    0.03    0.12 
  -5  14   0    0.13    0.15 
  -5  14   0    0.16    0.15 
  -5  14   0    0.10    0.15 
  -5  14   0    0.19    0.17 
  -5  14   0    0.07    0.11 
  -5  14   0   -0.07    0.11 
  -5  14   0   -0.09    0.10 
   4 -14   0    0.13    0.13 
   4 -14   0    0.19    0.13 
   4 -14   0    0.23    0.16 
   4 -14   0    0.20    0.16 
   4 -14   0    0.19    0.15 
  -4  14   0    0.29    0.16 
  -4  14   0    0.35    0.26 
  -4  14   0    0.05    0.14 
  -4  14   0    0.14    0.14 
  -4  14   0    0.02    0.12 
  -4  14   0    0.22    0.16 
   3 -14   0    0.13    0.16 
   3 -14   0    0.35    0.19 
   3 -14   0    0.33    0.17 
   3 -14   0    0.40    0.19 
   3 -14   0    0.38    0.16 
   3 -14   0    0.12    0.13 
  -3  14   0    0.19    0.13 
  -3  14   0    0.16    0.15 
  -3  14   0    0.17    0.13 
  -3  14   0    0.19    0.14 
  -3  14   0    0.12    0.14 
  -3  14   0    0.28    0.17 
   2 -14   0    2.71    0.38 
   2 -14   0    2.12    0.33 
   2 -14   0    2.80    0.40 
   2 -14   0    3.30    0.36 
   2 -14   0    3.17    0.44 
   2 -14   0    2.86    0.44 
   2 -14   0    2.41    0.19 
  -2  14   0    2.37    0.37 
  -2  14   0    2.80    0.42 
  -2  14   0    2.24    0.35 
  -2  14   0    2.92    0.42 
  -2  14   0    2.80    0.42 
  -2  14   0    3.08    0.41 
   1 -14   0   11.70    0.70 
   1 -14   0   10.03    0.64 
   1 -14   0   10.87    0.66 
   1 -14   0   10.40    0.65 
   1 -14   0   10.99    0.66 
   1 -14   0   10.26    0.75 
   1 -14   0   11.20    0.65 
   1 -14   0   11.69    0.62 
  -1  14   0   11.60    0.72 
  -1  14   0   10.54    0.65 
  -1  14   0   11.40    0.66 
  -1  14   0   11.47    0.68 
  -1  14   0   12.01    0.71 
  -1  14   0   11.76    0.68 
   0 -14   0   22.47    0.85 
   0 -14   0   22.29    0.93 
   0 -14   0   19.99    0.59 
   0 -14   0   20.88    0.93 
   0 -14   0   22.78    0.71 
   0 -14   0   21.68    0.98 
   0 -14   0   22.51    0.94 
   0 -14   0   21.05    0.94 
   0 -14   0   23.12    1.02 
   0  14   0   19.50    1.22 
   0  14   0   23.14    0.97 
   0  14   0   21.51    0.96 
   0  14   0   22.44    0.93 
   0  14   0   21.78    0.94 
   0  14   0   21.47    0.98 
  -1 -14   0   35.67    1.23 
  -1 -14   0   32.42    1.04 
  -1 -14   0   32.76    1.25 
  -1 -14   0   32.37    1.19 
  -1 -14   0   35.95    1.30 
  -1 -14   0   34.36    1.23 
  -1 -14   0   34.97    0.97 
  -1 -14   0   33.44    1.17 
   1  14   0   35.57    1.23 
   1  14   0   32.18    1.24 
   1  14   0   35.46    1.19 
   1  14   0   33.31    1.23 
   1  14   0   33.16    1.20 
   1  14   0   33.54    1.26 
  -2 -14   0   25.36    1.08 
  -2 -14   0   25.14    0.84 
  -2 -14   0   24.91    1.03 
  -2 -14   0   24.68    1.07 
  -2 -14   0   25.85    0.87 
  -2 -14   0   23.29    1.00 
  -2 -14   0   23.97    0.96 
   2  14   0   24.13    1.02 
   2  14   0   25.16    1.06 
   2  14   0   25.51    1.09 
   2  14   0   25.76    1.04 
   2  14   0   23.81    0.97 
  -3 -14   0   52.21    1.65 
  -3 -14   0   51.58    1.50 
  -3 -14   0   52.20    1.58 
  -3 -14   0   49.96    1.36 
  -3 -14   0   53.89    1.59 
  -3 -14   0   51.69    1.58 
   3  14   0   51.85    1.64 
   3  14   0   47.60    1.59 
   3  14   0   52.18    1.65 
   3  14   0   51.65    1.52 
   3  14   0   48.85    1.55 
   3  14   0   52.79    1.59 
  -4 -14   0    7.71    0.53 
  -4 -14   0    7.43    0.60 
  -4 -14   0    8.98    0.62 
  -4 -14   0    7.52    0.50 
  -4 -14   0    8.64    0.64 
  -4 -14   0    8.34    1.19 
  -4 -14   0    7.76    0.58 
  -4 -14   0    7.29    0.57 
   4  14   0    7.61    0.55 
   4  14   0    8.11    0.63 
   4  14   0    8.18    0.63 
   4  14   0    8.42    0.61 
  -5 -14   0    0.26    0.17 
  -5 -14   0    0.19    0.15 
  -5 -14   0   -0.01    0.12 
  -5 -14   0    0.05    0.10 
  -5 -14   0    0.13    0.13 
  -5 -14   0    0.25    0.18 
  -5 -14   0    0.19    0.16 
  -5 -14   0    0.31    0.16 
   5  14   0    0.20    0.17 
   5  14   0    0.20    0.16 
   5  14   0    0.05    0.14 
   5  14   0    0.16    0.20 
   5  14   0    0.23    0.16 
  -6 -14   0    5.89    0.54 
  -6 -14   0    5.67    0.47 
  -6 -14   0    6.32    0.57 
  -6 -14   0    6.28    0.55 
  -6 -14   0    7.41    0.58 
  -6 -14   0    6.76    0.52 
  -6 -14   0    5.85    0.55 
   6  14   0    7.08    0.54 
   6  14   0    6.04    0.55 
   6  14   0    6.90    0.60 
   6  14   0    7.28    0.58 
   6  14   0    6.59    0.58 
  -7 -14   0   13.45    0.81 
  -7 -14   0   12.74    0.76 
  -7 -14   0   13.68    0.76 
  -7 -14   0   12.15    0.68 
  -7 -14   0   12.33    0.80 
  -7 -14   0   14.27    0.87 
  -7 -14   0   13.28    0.80 
   7  14   0   13.46    0.60 
   7  14   0   14.26    0.84 
   7  14   0   13.32    0.75 
   7  14   0   12.12    0.76 
   7  14   0   11.24    1.09 
   7  14   0   12.39    0.81 
   7  14   0   14.24    0.80 
  -8 -14   0    0.12    0.16 
  -8 -14   0    0.27    0.19 
  -8 -14   0   -0.01    0.12 
  -8 -14   0    0.11    0.16 
  -8 -14   0    0.08    0.16 
  -8 -14   0   -0.14    0.13 
  -8 -14   0   -0.07    0.14 
   8  14   0    0.22    0.19 
   8  14   0    0.43    0.19 
   8  14   0   -0.04    0.13 
   8  14   0    0.14    0.15 
   8  14   0    0.03    0.14 
   8  14   0   -0.09    0.13 
   8  14   0   -0.10    0.09 
  -9 -14   0    8.16    0.65 
  -9 -14   0    6.96    0.60 
  -9 -14   0    7.41    0.64 
  -9 -14   0    6.77    0.54 
  -9 -14   0    7.16    0.60 
  -9 -14   0    7.89    0.68 
   9  14   0    6.56    0.61 
   9  14   0    7.70    0.62 
   9  14   0    8.37    0.67 
   9  14   0    8.18    0.68 
   9  14   0    7.70    0.40 
 -10 -14   0    0.20    0.18 
 -10 -14   0   -0.14    0.13 
 -10 -14   0    0.10    0.14 
 -10 -14   0    0.07    0.15 
 -10 -14   0   -0.13    0.18 
 -10 -14   0    0.13    0.16 
  10  14   0    0.11    0.17 
  10  14   0    0.06    0.08 
  10  14   0   -0.15    0.18 
  10  14   0    0.23    0.19 
  10  14   0   -0.12    0.14 
 -11 -14   0   -0.19    0.11 
 -11 -14   0   -0.27    0.14 
 -11 -14   0    0.11    0.19 
 -11 -14   0    0.15    0.17 
 -11 -14   0    0.02    0.12 
 -11 -14   0    0.09    0.21 
  11  14   0    0.09    0.17 
  11  14   0   -0.03    0.11 
  11  14   0   -0.29    0.15 
  11  14   0   -0.14    0.15 
  11  14   0    0.21    0.16 
  11  14   0    0.11    0.16 
 -12 -14   0    1.35    0.36 
 -12 -14   0    1.55    0.37 
 -12 -14   0    1.27    0.36 
 -12 -14   0    1.61    0.35 
 -12 -14   0    2.82    0.49 
 -12 -14   0    1.41    0.33 
  12  14   0    1.56    0.36 
  12  14   0    1.30    0.35 
  12  14   0    2.03    0.41 
 -13 -14   0    0.41    0.32 
 -13 -14   0    0.14    0.22 
 -13 -14   0    0.33    0.21 
 -13 -14   0    0.31    0.25 
 -13 -14   0    0.18    0.24 
 -13 -14   0    0.63    0.27 
  13  14   0    0.45    0.15 
  13  14   0    0.44    0.26 
  13  14   0    0.32    0.22 
  13  14   0    0.64    0.31 
 -14 -14   0    3.90    0.57 
 -14 -14   0    2.94    0.48 
 -14 -14   0    3.65    0.61 
 -14 -14   0    3.96    0.59 
 -14 -14   0    3.50    0.60 
 -14 -14   0    3.25    0.50 
  14  14   0    4.53    0.84 
  12 -15   0    0.89    0.25 
  12 -15   0    0.15    0.21 
  12 -15   0    0.36    0.28 
 -12  15   0   -0.03    0.15 
 -12  15   0    0.44    0.27 
 -12  15   0    0.55    0.21 
 -12  15   0    0.34    0.20 
 -12  15   0    0.43    0.16 
 -12  15   0    0.19    0.21 
 -12  15   0    0.54    0.30 
  11 -15   0    8.74    1.00 
  11 -15   0    8.63    0.64 
  11 -15   0    8.98    0.62 
  11 -15   0    9.34    0.82 
 -11  15   0    5.96    0.96 
 -11  15   0    8.48    0.74 
 -11  15   0    8.64    0.66 
 -11  15   0    8.94    0.70 
 -11  15   0    8.73    0.50 
 -11  15   0    8.23    0.65 
  10 -15   0    2.07    0.49 
  10 -15   0    1.41    0.38 
  10 -15   0    1.21    0.29 
  10 -15   0    2.13    0.41 
  10 -15   0    1.39    0.28 
 -10  15   0    1.35    0.34 
 -10  15   0    1.52    0.32 
 -10  15   0    1.63    0.33 
 -10  15   0    1.21    0.32 
 -10  15   0    1.13    0.28 
 -10  15   0    1.49    0.32 
 -10  15   0    1.54    0.28 
   9 -15   0    0.36    0.18 
   9 -15   0    0.13    0.33 
   9 -15   0    0.15    0.17 
   9 -15   0    0.12    0.17 
  -9  15   0    0.47    0.21 
  -9  15   0    0.55    0.22 
  -9  15   0    0.25    0.19 
  -9  15   0    0.28    0.21 
  -9  15   0    0.21    0.18 
  -9  15   0    0.10    0.15 
   8 -15   0    0.37    0.21 
   8 -15   0    0.09    0.22 
   8 -15   0   -0.28    0.12 
   8 -15   0    0.33    0.20 
   8 -15   0    0.02    0.14 
  -8  15   0    0.15    0.15 
  -8  15   0   -0.13    0.13 
  -8  15   0    0.16    0.17 
  -8  15   0   -0.07    0.14 
  -8  15   0    0.08    0.14 
  -8  15   0    0.06    0.14 
  -8  15   0    0.08    0.14 
   7 -15   0    3.90    0.54 
   7 -15   0    4.60    0.51 
   7 -15   0    5.34    0.50 
   7 -15   0    4.00    0.43 
   7 -15   0    4.14    0.43 
   7 -15   0    4.71    0.48 
  -7  15   0    4.97    0.52 
  -7  15   0    4.45    0.45 
  -7  15   0    5.37    0.52 
  -7  15   0    4.56    0.50 
  -7  15   0    5.04    0.44 
  -7  15   0    5.50    0.53 
   6 -15   0    0.14    0.14 
   6 -15   0   -0.06    0.11 
   6 -15   0    0.28    0.20 
   6 -15   0    0.07    0.14 
   6 -15   0    0.23    0.18 
  -6  15   0   -0.13    0.11 
  -6  15   0    0.13    0.16 
  -6  15   0   -0.04    0.12 
  -6  15   0    0.19    0.18 
  -6  15   0    0.02    0.13 
  -6  15   0    0.11    0.16 
  -6  15   0    0.22    0.17 
   5 -15   0    6.85    0.52 
   5 -15   0    6.87    0.56 
   5 -15   0    5.54    0.51 
   5 -15   0    6.53    0.57 
   5 -15   0    6.07    0.51 
  -5  15   0    5.99    0.53 
  -5  15   0    5.57    0.54 
  -5  15   0    5.55    0.52 
  -5  15   0    6.78    0.54 
  -5  15   0    5.93    0.56 
  -5  15   0    6.13    0.54 
  -5  15   0    5.26    0.47 
   4 -15   0    8.64    0.62 
   4 -15   0    9.00    0.63 
   4 -15   0    8.70    0.63 
   4 -15   0    8.71    0.63 
   4 -15   0    8.34    0.58 
  -4  15   0    8.86    0.62 
  -4  15   0    9.26    0.68 
  -4  15   0    8.85    0.63 
  -4  15   0    9.35    0.62 
  -4  15   0    8.70    0.62 
  -4  15   0    8.70    0.61 
   3 -15   0    5.25    0.50 
   3 -15   0    4.44    0.47 
   3 -15   0    4.80    0.49 
   3 -15   0    4.06    0.44 
   3 -15   0    5.57    0.52 
  -3  15   0    6.12    0.51 
  -3  15   0    5.16    0.48 
  -3  15   0    5.05    0.53 
  -3  15   0    4.44    0.47 
  -3  15   0    4.53    0.47 
  -3  15   0    4.96    0.48 
   2 -15   0    5.89    0.54 
   2 -15   0    5.61    0.51 
   2 -15   0    5.66    0.50 
   2 -15   0    5.76    0.52 
   2 -15   0    6.76    0.54 
   2 -15   0    5.71    0.28 
   2 -15   0    4.85    0.45 
  -2  15   0    5.48    0.49 
  -2  15   0    5.98    0.56 
  -2  15   0    5.93    0.51 
  -2  15   0    5.45    0.52 
  -2  15   0    5.44    0.49 
  -2  15   0    6.15    0.53 
   1 -15   0    1.41    0.29 
   1 -15   0    1.48    0.32 
   1 -15   0    1.14    0.27 
   1 -15   0    1.65    0.37 
   1 -15   0    1.29    0.30 
   1 -15   0    1.61    0.33 
   1 -15   0    1.49    0.20 
  -1  15   0    1.74    0.56 
  -1  15   0    1.50    0.33 
  -1  15   0    1.12    0.27 
  -1  15   0    1.07    0.25 
  -1  15   0    1.15    0.28 
  -1  15   0    1.30    0.30 
   0 -15   0    3.05    0.42 
   0 -15   0    2.15    0.34 
   0 -15   0    2.29    0.39 
   0 -15   0    2.58    0.44 
   0 -15   0    2.15    0.35 
   0 -15   0    2.35    0.40 
   0 -15   0    2.69    0.24 
   0 -15   0    2.11    0.33 
   0  15   0    2.30    0.38 
   0  15   0    3.27    0.47 
   0  15   0    2.52    0.39 
   0  15   0    2.97    0.44 
   0  15   0    1.59    0.32 
   0  15   0    2.13    0.39 
  -1 -15   0    0.25    0.16 
  -1 -15   0    0.12    0.17 
  -1 -15   0    0.17    0.12 
  -1 -15   0    0.09    0.13 
  -1 -15   0    0.25    0.16 
  -1 -15   0    0.18    0.16 
  -1 -15   0    0.23    0.18 
  -1 -15   0    0.17    0.17 
   1  15   0    0.60    0.22 
   1  15   0    0.21    0.15 
   1  15   0    0.33    0.19 
   1  15   0    0.37    0.17 
   1  15   0    0.24    0.16 
   1  15   0    0.15    0.15 
  -2 -15   0    1.53    0.29 
  -2 -15   0    1.73    0.36 
  -2 -15   0    1.46    0.24 
  -2 -15   0    1.74    0.30 
  -2 -15   0    1.85    0.37 
  -2 -15   0    1.90    0.38 
  -2 -15   0    1.66    0.33 
  -2 -15   0    2.23    0.39 
   2  15   0    1.04    0.28 
   2  15   0    1.97    0.36 
   2  15   0    2.27    0.37 
   2  15   0    1.45    0.33 
   2  15   0    1.18    0.36 
   2  15   0    1.71    0.34 
  -3 -15   0    1.33    0.31 
  -3 -15   0    0.70    0.19 
  -3 -15   0    0.97    0.27 
  -3 -15   0    0.71    0.22 
  -3 -15   0    0.98    0.28 
  -3 -15   0    0.67    0.20 
  -3 -15   0    0.63    0.24 
   3  15   0    1.01    0.26 
   3  15   0    0.55    0.27 
   3  15   0    0.42    0.18 
   3  15   0    0.99    0.28 
   3  15   0    0.84    0.26 
  -4 -15   0    1.83    0.45 
  -4 -15   0    2.21    0.39 
  -4 -15   0    1.90    0.35 
  -4 -15   0    1.66    0.33 
  -4 -15   0    1.66    0.37 
  -4 -15   0    1.63    0.29 
   4  15   0    2.49    0.42 
   4  15   0    1.92    0.38 
   4  15   0    1.34    0.32 
   4  15   0    2.27    0.38 
   4  15   0    1.55    0.44 
  -5 -15   0    2.66    0.38 
  -5 -15   0    2.90    0.49 
  -5 -15   0    2.50    0.38 
  -5 -15   0    2.39    0.39 
  -5 -15   0    2.76    0.39 
   5  15   0    3.29    0.48 
   5  15   0    2.39    0.39 
   5  15   0    3.39    0.66 
   5  15   0    3.08    0.65 
   5  15   0    3.13    0.44 
  -6 -15   0   25.69    1.50 
  -6 -15   0   32.17    1.29 
  -6 -15   0   32.46    1.36 
  -6 -15   0   33.64    1.36 
  -6 -15   0   33.38    1.30 
  -6 -15   0   30.43    1.15 
  -6 -15   0   31.26    1.17 
   6  15   0   31.15    1.27 
   6  15   0   31.70    2.08 
   6  15   0   32.89    1.34 
   6  15   0   33.94    1.30 
  -7 -15   0   12.05    0.77 
  -7 -15   0   12.36    0.84 
  -7 -15   0   13.35    0.83 
  -7 -15   0   11.68    0.80 
  -7 -15   0   11.65    0.78 
  -7 -15   0   11.74    0.70 
  -7 -15   0   12.48    0.73 
   7  15   0   13.00    0.62 
   7  15   0   12.23    0.82 
   7  15   0   12.14    0.74 
   7  15   0   12.18    0.80 
   7  15   0   12.28    0.77 
   7  15   0   12.33    0.81 
  -8 -15   0   11.55    0.74 
  -8 -15   0   12.42    0.86 
  -8 -15   0   12.30    0.82 
  -8 -15   0   11.78    0.80 
  -8 -15   0   12.25    0.72 
  -8 -15   0   12.95    0.80 
  -8 -15   0   12.90    0.81 
   8  15   0   14.57    0.92 
   8  15   0   10.84    1.16 
   8  15   0   12.42    0.58 
   8  15   0   12.24    0.79 
   8  15   0   12.41    0.80 
   8  15   0   13.92    0.81 
  -9 -15   0    8.41    0.66 
  -9 -15   0    9.11    0.71 
  -9 -15   0    9.64    0.75 
  -9 -15   0    9.46    0.63 
  -9 -15   0    8.10    0.72 
  -9 -15   0   10.21    0.72 
   9  15   0    9.35    0.71 
   9  15   0    9.58    0.72 
   9  15   0    8.97    0.46 
   9  15   0   10.72    0.84 
   9  15   0    9.77    0.76 
   9  15   0   10.12    0.75 
 -10 -15   0    1.70    0.37 
 -10 -15   0    1.97    0.43 
 -10 -15   0    1.87    0.35 
 -10 -15   0    2.37    0.38 
 -10 -15   0    2.31    0.44 
  10  15   0    1.90    0.40 
  10  15   0    3.06    0.46 
  10  15   0    2.41    0.24 
  10  15   0    2.31    0.48 
  10  15   0    2.12    0.39 
  10  15   0    2.08    0.40 
 -11 -15   0    2.07    0.40 
 -11 -15   0    2.53    0.40 
 -11 -15   0    2.30    0.43 
 -11 -15   0    2.30    0.44 
 -11 -15   0    3.12    0.50 
 -11 -15   0    3.13    0.56 
  11  15   0    2.09    0.23 
  11  15   0    2.37    0.44 
  11  15   0    2.25    0.40 
  11  15   0    4.26    0.51 
  11  15   0    2.12    0.51 
 -12 -15   0    1.24    0.28 
 -12 -15   0    1.01    0.31 
 -12 -15   0    1.05    0.34 
 -12 -15   0    1.82    0.40 
 -12 -15   0    1.15    0.35 
 -12 -15   0    0.85    0.57 
  12  15   0    0.80    0.18 
  12  15   0    0.98    0.30 
  12  15   0    1.03    0.34 
 -13 -15   0    2.47    0.47 
 -13 -15   0    2.54    0.50 
 -13 -15   0    2.61    0.47 
 -13 -15   0    2.27    0.44 
 -13 -15   0    2.22    0.38 
 -13 -15   0    2.46    0.48 
  13  15   0    2.16    0.45 
  13  15   0    1.84    0.46 
  11 -16   0    0.34    0.26 
  11 -16   0   -0.14    0.18 
  11 -16   0    0.34    0.23 
 -11  16   0    0.31    0.28 
 -11  16   0    0.50    0.29 
 -11  16   0    0.50    0.24 
 -11  16   0    0.66    0.22 
 -11  16   0    0.16    0.19 
 -11  16   0    0.49    0.22 
 -11  16   0    0.16    0.20 
  10 -16   0    0.41    0.19 
  10 -16   0    0.37    0.22 
  10 -16   0    0.54    0.31 
 -10  16   0    0.20    0.20 
 -10  16   0    1.22    0.34 
 -10  16   0    0.08    0.18 
 -10  16   0   -0.07    0.20 
 -10  16   0    0.66    0.25 
 -10  16   0    0.34    0.17 
 -10  16   0    0.42    0.27 
   9 -16   0    0.95    0.27 
   9 -16   0    0.36    0.25 
   9 -16   0    0.43    0.28 
  -9  16   0    0.13    0.18 
  -9  16   0    0.41    0.22 
  -9  16   0    1.26    0.29 
  -9  16   0    0.46    0.21 
  -9  16   0    0.37    0.20 
  -9  16   0    0.93    0.24 
  -9  16   0    0.88    0.26 
   8 -16   0   13.44    0.83 
   8 -16   0   11.77    0.83 
   8 -16   0   12.09    0.85 
   8 -16   0   13.26    0.79 
  -8  16   0   12.26    0.83 
  -8  16   0   12.63    0.82 
  -8  16   0   12.66    0.79 
  -8  16   0   12.28    0.70 
  -8  16   0   11.10    0.77 
  -8  16   0   14.90    0.81 
  -8  16   0   12.55    0.85 
   7 -16   0    1.10    0.30 
   7 -16   0    0.42    0.20 
   7 -16   0    0.75    0.26 
   7 -16   0    0.24    0.16 
   7 -16   0    0.76    0.32 
   7 -16   0    0.27    0.18 
  -7  16   0    0.49    0.21 
  -7  16   0    0.79    0.27 
  -7  16   0    0.49    0.20 
  -7  16   0    0.55    0.25 
  -7  16   0    0.81    0.28 
  -7  16   0    0.57    0.24 
  -7  16   0    0.26    0.21 
   6 -16   0   -0.08    0.14 
   6 -16   0   -0.04    0.15 
   6 -16   0   -0.02    0.14 
   6 -16   0    0.23    0.13 
   6 -16   0   -0.10    0.13 
   6 -16   0   -0.21    0.13 
  -6  16   0    0.01    0.14 
  -6  16   0    0.07    0.14 
  -6  16   0   -0.02    0.13 
  -6  16   0    0.06    0.14 
  -6  16   0   -0.19    0.11 
  -6  16   0   -0.03    0.14 
  -6  16   0    0.11    0.17 
   5 -16   0    0.42    0.22 
   5 -16   0    0.91    0.30 
   5 -16   0    0.54    0.21 
   5 -16   0    0.46    0.20 
   5 -16   0    0.41    0.25 
  -5  16   0    0.37    0.21 
  -5  16   0    0.20    0.17 
  -5  16   0    0.45    0.21 
  -5  16   0    0.49    0.24 
  -5  16   0    0.40    0.21 
  -5  16   0    0.37    0.18 
  -5  16   0    0.52    0.21 
   4 -16   0    0.48    0.21 
   4 -16   0    0.45    0.22 
   4 -16   0    0.15    0.20 
   4 -16   0    0.45    0.22 
   4 -16   0    0.33    0.20 
  -4  16   0    0.50    0.22 
  -4  16   0    0.08    0.17 
  -4  16   0    0.69    0.25 
  -4  16   0    0.26    0.18 
  -4  16   0    0.21    0.17 
  -4  16   0    0.29    0.18 
  -4  16   0    0.50    0.23 
   3 -16   0   15.47    0.85 
   3 -16   0   16.04    0.83 
   3 -16   0   14.90    0.86 
   3 -16   0   14.91    0.85 
   3 -16   0   15.53    0.83 
  -3  16   0   15.66    0.89 
  -3  16   0   14.77    0.84 
  -3  16   0   14.57    0.88 
  -3  16   0   14.29    0.81 
  -3  16   0   15.27    0.85 
  -3  16   0   16.03    0.85 
   2 -16   0    1.75    0.33 
   2 -16   0    1.94    0.36 
   2 -16   0    1.78    0.36 
   2 -16   0    1.49    0.16 
   2 -16   0    2.11    0.37 
   2 -16   0    2.09    0.36 
  -2  16   0    1.20    0.30 
  -2  16   0    0.83    0.27 
  -2  16   0    2.23    0.37 
  -2  16   0    1.37    0.31 
  -2  16   0    1.48    0.35 
  -2  16   0    2.23    0.41 
   1 -16   0    0.08    0.09 
   1 -16   0    0.00    0.19 
   1 -16   0    0.27    0.15 
   1 -16   0   -0.02    0.14 
   1 -16   0    0.17    0.16 
   1 -16   0   -0.13    0.13 
   1 -16   0    0.03    0.15 
  -1  16   0    0.08    0.16 
  -1  16   0    0.00    0.13 
  -1  16   0   -0.06    0.12 
  -1  16   0   -0.27    0.16 
  -1  16   0    0.02    0.16 
  -1  16   0    0.06    0.13 
   0 -16   0    0.07    0.09 
   0 -16   0   -0.04    0.13 
   0 -16   0    0.14    0.17 
   0 -16   0    0.20    0.17 
   0 -16   0    0.11    0.17 
   0 -16   0    0.08    0.13 
   0 -16   0    0.18    0.17 
   0  16   0    0.04    0.14 
   0  16   0   -0.09    0.11 
   0  16   0    0.09    0.14 
   0  16   0    0.08    0.15 
   0  16   0    0.04    0.14 
   0  16   0   -0.16    0.15 
  -1 -16   0    0.23    0.17 
  -1 -16   0   -0.05    0.12 
  -1 -16   0    0.14    0.18 
  -1 -16   0   -0.24    0.12 
  -1 -16   0   -0.04    0.14 
  -1 -16   0   -0.09    0.12 
  -1 -16   0    0.05    0.09 
   1  16   0   -0.16    0.12 
   1  16   0    0.28    0.18 
   1  16   0    0.06    0.15 
   1  16   0    0.10    0.14 
   1  16   0    0.04    0.15 
   1  16   0    0.04    0.14 
  -2 -16   0    0.55    0.23 
  -2 -16   0    0.22    0.19 
  -2 -16   0    0.42    0.19 
  -2 -16   0    0.07    0.13 
  -2 -16   0    0.17    0.13 
  -2 -16   0    0.30    0.17 
   2  16   0    0.04    0.15 
   2  16   0    0.17    0.17 
   2  16   0    0.30    0.20 
   2  16   0    0.36    0.22 
   2  16   0    0.09    0.31 
   2  16   0    0.21    0.15 
  -3 -16   0   18.69    1.01 
  -3 -16   0   20.14    0.98 
  -3 -16   0   18.64    0.90 
  -3 -16   0   19.13    0.96 
  -3 -16   0   19.64    1.04 
  -3 -16   0   19.09    0.80 
   3  16   0   19.61    0.99 
   3  16   0   21.07    0.97 
   3  16   0   19.52    1.04 
   3  16   0   20.21    1.00 
   3  16   0   17.73    0.99 
   3  16   0   19.26    1.01 
  -4 -16   0    2.28    0.40 
  -4 -16   0    2.72    0.48 
  -4 -16   0    2.84    0.49 
  -4 -16   0    3.89    0.50 
  -4 -16   0    2.37    0.39 
  -4 -16   0    2.37    0.33 
  -4 -16   0    2.26    0.41 
   4  16   0    2.08    0.41 
   4  16   0    2.54    0.39 
   4  16   0    2.71    0.43 
   4  16   0    2.71    0.45 
   4  16   0    3.33    0.53 
   4  16   0    2.02    0.41 
  -5 -16   0   10.25    0.93 
  -5 -16   0    6.90    0.53 
  -5 -16   0    6.98    0.56 
  -5 -16   0    7.29    0.63 
  -5 -16   0    7.61    0.64 
  -5 -16   0    6.94    0.60 
  -5 -16   0    7.49    0.67 
   5  16   0    6.94    0.65 
   5  16   0    8.27    0.65 
   5  16   0    8.04    0.61 
   5  16   0    7.22    0.61 
   5  16   0    6.29    0.97 
   5  16   0    7.28    0.65 
  -6 -16   0    0.21    0.18 
  -6 -16   0    0.00    0.19 
  -6 -16   0    0.24    0.31 
  -6 -16   0    0.22    0.21 
  -6 -16   0    0.09    0.17 
  -6 -16   0    0.14    0.21 
   6  16   0    0.19    0.17 
   6  16   0    0.23    0.22 
   6  16   0    0.04    0.19 
   6  16   0    0.22    0.20 
   6  16   0    0.19    0.14 
   6  16   0    0.04    0.14 
   6  16   0    0.10    0.20 
  -7 -16   0    0.80    0.25 
  -7 -16   0    0.53    0.30 
  -7 -16   0    1.11    0.48 
  -7 -16   0    0.69    0.27 
  -7 -16   0    0.44    0.23 
  -7 -16   0    0.81    0.30 
  -7 -16   0    0.63    0.22 
   7  16   0    0.70    0.26 
   7  16   0    0.70    0.28 
   7  16   0    0.43    0.27 
   7  16   0    0.67    0.25 
   7  16   0    0.04    0.19 
   7  16   0    0.43    0.21 
   7  16   0    0.77    0.20 
  -8 -16   0    1.15    0.34 
  -8 -16   0    0.99    0.26 
  -8 -16   0    0.92    0.28 
  -8 -16   0    1.24    0.33 
  -8 -16   0    1.30    0.33 
  -8 -16   0    1.26    0.33 
  -8 -16   0    1.38    0.37 
   8  16   0    1.00    0.30 
   8  16   0    0.58    0.25 
   8  16   0    1.31    0.33 
   8  16   0    1.54    0.35 
   8  16   0    1.11    0.22 
   8  16   0    1.04    0.36 
   8  16   0    1.29    0.35 
  -9 -16   0    7.01    0.67 
  -9 -16   0    7.92    0.73 
  -9 -16   0    6.96    0.65 
  -9 -16   0    7.30    0.59 
  -9 -16   0    7.30    0.72 
  -9 -16   0    8.47    0.70 
  -9 -16   0    7.36    0.65 
   9  16   0    7.05    0.44 
   9  16   0    8.54    0.69 
   9  16   0    7.98    0.68 
   9  16   0    7.92    0.74 
   9  16   0    6.46    0.66 
   9  16   0    6.94    0.42 
 -10 -16   0    0.49    0.25 
 -10 -16   0    0.51    0.29 
 -10 -16   0    0.29    0.24 
 -10 -16   0    0.12    0.21 
  10  16   0    0.69    0.29 
  10  16   0    0.59    0.17 
  10  16   0    0.48    0.15 
  10  16   0   -0.14    0.20 
  10  16   0    0.94    0.31 
 -11 -16   0    4.98    0.71 
 -11 -16   0    3.96    0.60 
 -11 -16   0    3.53    0.63 
 -11 -16   0    4.48    0.70 
 -11 -16   0    6.21    0.65 
 -11 -16   0    4.50    0.47 
  11  16   0    5.10    0.61 
  11  16   0    4.47    0.29 
  11  16   0    5.21    0.76 
 -12 -16   0    0.54    0.32 
 -12 -16   0    0.56    0.28 
 -12 -16   0    0.07    0.26 
 -12 -16   0    0.68    0.36 
 -12 -16   0    0.42    0.29 
 -12 -16   0    0.70    0.23 
  12  16   0    0.83    0.32 
  12  16   0    0.11    0.24 
  10 -17   0    2.40    0.37 
 -10  17   0    3.18    0.38 
 -10  17   0    2.37    0.38 
 -10  17   0    2.80    0.45 
 -10  17   0    2.65    0.47 
 -10  17   0    3.43    0.64 
 -10  17   0    4.18    0.61 
 -10  17   0    2.29    0.45 
   9 -17   0    0.64    0.33 
   9 -17   0    0.61    0.32 
   9 -17   0    0.71    0.24 
  -9  17   0    0.29    0.26 
  -9  17   0    0.80    0.25 
  -9  17   0    0.43    0.23 
  -9  17   0    0.47    0.25 
  -9  17   0    0.55    0.29 
  -9  17   0    0.42    0.30 
   8 -17   0    0.86    0.32 
   8 -17   0    0.57    0.30 
   8 -17   0    0.41    0.23 
   8 -17   0    0.37    0.22 
  -8  17   0    0.47    0.23 
  -8  17   0    0.07    0.19 
  -8  17   0    0.29    0.21 
  -8  17   0    0.49    0.25 
  -8  17   0    0.52    0.22 
  -8  17   0    1.41    0.36 
  -8  17   0    0.31    0.21 
   7 -17   0    0.79    0.29 
   7 -17   0    0.75    0.26 
   7 -17   0    0.51    0.23 
  -7  17   0    0.35    0.21 
  -7  17   0    0.57    0.25 
  -7  17   0    0.53    0.23 
  -7  17   0    0.62    0.25 
  -7  17   0    1.30    0.33 
  -7  17   0    1.18    0.33 
  -7  17   0    1.12    0.34 
   6 -17   0    0.31    0.22 
   6 -17   0    0.13    0.19 
   6 -17   0    0.22    0.19 
   6 -17   0    0.33    0.27 
   6 -17   0    0.32    0.20 
   6 -17   0    0.89    0.26 
  -6  17   0    0.06    0.19 
  -6  17   0    0.40    0.23 
  -6  17   0    0.38    0.21 
  -6  17   0    0.67    0.24 
  -6  17   0    0.39    0.19 
  -6  17   0    0.03    0.18 
  -6  17   0    0.14    0.20 
   5 -17   0    1.09    0.36 
   5 -17   0    0.95    0.29 
   5 -17   0    1.33    0.31 
   5 -17   0    0.45    0.23 
   5 -17   0    0.44    0.25 
   5 -17   0    0.74    0.29 
  -5  17   0    0.96    0.25 
  -5  17   0    1.30    0.33 
  -5  17   0    0.43    0.23 
  -5  17   0    1.30    0.33 
  -5  17   0    0.79    0.24 
  -5  17   0    0.72    0.22 
  -5  17   0    0.61    0.25 
   4 -17   0   20.30    1.06 
   4 -17   0   21.36    0.99 
   4 -17   0   20.61    1.01 
   4 -17   0   19.44    0.99 
   4 -17   0   20.25    1.04 
   4 -17   0   20.72    1.06 
  -4  17   0   20.14    0.98 
  -4  17   0   19.98    1.02 
  -4  17   0   20.21    1.04 
  -4  17   0   19.84    1.05 
  -4  17   0   20.99    1.02 
  -4  17   0   20.06    1.03 
   3 -17   0    0.97    0.39 
   3 -17   0    0.95    0.30 
   3 -17   0    1.06    0.30 
   3 -17   0    1.26    0.30 
   3 -17   0    0.74    0.24 
   3 -17   0    0.90    0.30 
  -3  17   0    1.13    0.31 
  -3  17   0    0.95    0.30 
  -3  17   0    0.80    0.29 
  -3  17   0    0.64    0.22 
  -3  17   0    1.01    0.30 
  -3  17   0    1.21    0.31 
   2 -17   0   28.12    1.23 
   2 -17   0   27.24    1.24 
   2 -17   0   27.66    1.19 
   2 -17   0   27.71    1.12 
   2 -17   0   27.88    0.69 
   2 -17   0   28.77    1.24 
   2 -17   0   27.51    1.23 
   2 -17   0   28.70    1.20 
  -2  17   0   26.01    1.17 
  -2  17   0   28.34    1.20 
  -2  17   0   29.07    1.23 
  -2  17   0   27.99    1.19 
  -2  17   0   28.41    1.29 
  -2  17   0   28.74    1.27 
   1 -17   0    1.19    0.31 
   1 -17   0    0.63    0.23 
   1 -17   0    0.70    0.28 
   1 -17   0    1.63    0.33 
   1 -17   0    0.77    0.25 
   1 -17   0    1.25    0.18 
   1 -17   0    1.01    0.28 
   1 -17   0    1.26    0.32 
  -1  17   0    1.46    0.33 
  -1  17   0    0.96    0.34 
  -1  17   0    1.82    0.38 
  -1  17   0    1.34    0.35 
  -1  17   0    1.12    0.28 
  -1  17   0    1.70    0.34 
   0 -17   0   30.75    0.90 
   0 -17   0   27.76    1.73 
   0 -17   0   30.34    1.25 
   0 -17   0   29.75    1.22 
   0 -17   0   30.89    1.26 
   0 -17   0   29.47    1.26 
   0 -17   0   24.62    1.85 
   0  17   0   31.36    1.34 
   0  17   0   31.94    1.30 
   0  17   0   28.07    1.24 
   0  17   0   30.84    1.34 
   0  17   0   30.15    1.24 
   0  17   0   32.44    1.26 
  -1 -17   0   -0.11    0.16 
  -1 -17   0    0.26    0.19 
  -1 -17   0    0.19    0.17 
  -1 -17   0    0.29    0.14 
  -1 -17   0    0.27    0.20 
  -1 -17   0    0.25    0.19 
  -1 -17   0   -0.04    0.15 
  -1 -17   0    0.31    0.18 
   1  17   0    0.23    0.19 
   1  17   0    0.31    0.21 
   1  17   0    0.22    0.19 
   1  17   0    0.36    0.21 
   1  17   0    0.22    0.17 
  -2 -17   0    8.98    0.68 
  -2 -17   0    8.34    0.67 
  -2 -17   0    9.08    0.64 
  -2 -17   0    9.29    0.69 
  -2 -17   0    8.97    0.52 
  -2 -17   0    9.01    0.55 
  -2 -17   0    7.41    0.67 
  -2 -17   0    7.19    0.66 
   2  17   0    9.27    0.84 
   2  17   0    8.81    0.66 
   2  17   0    8.89    0.72 
   2  17   0    8.85    0.69 
   2  17   0    9.09    0.73 
   2  17   0    6.56    0.72 
  -3 -17   0    0.26    0.17 
  -3 -17   0    0.34    0.22 
  -3 -17   0    0.57    0.26 
  -3 -17   0    0.27    0.24 
  -3 -17   0    0.25    0.20 
  -3 -17   0    0.59    0.18 
  -3 -17   0    0.18    0.18 
   3  17   0    1.04    0.29 
   3  17   0    0.27    0.19 
   3  17   0   -0.10    0.18 
   3  17   0   -0.11    0.19 
   3  17   0    0.34    0.22 
   3  17   0    0.56    0.27 
  -4 -17   0    3.35    0.38 
  -4 -17   0    4.37    0.61 
  -4 -17   0    4.61    0.53 
  -4 -17   0    3.66    0.52 
  -4 -17   0    4.06    0.55 
  -4 -17   0    3.33    0.47 
  -4 -17   0    3.73    0.55 
   4  17   0    2.77    0.47 
   4  17   0    2.27    0.40 
   4  17   0    3.74    0.55 
   4  17   0    2.69    0.42 
   4  17   0    3.48    0.49 
   4  17   0    4.68    0.55 
  -5 -17   0    2.12    0.41 
  -5 -17   0    2.75    0.68 
  -5 -17   0    1.95    0.41 
  -5 -17   0    2.04    0.63 
  -5 -17   0    1.82    0.39 
  -5 -17   0    1.32    0.29 
  -5 -17   0    1.98    0.45 
   5  17   0    1.73    0.39 
   5  17   0    2.02    0.42 
   5  17   0    2.13    0.48 
   5  17   0    1.92    0.39 
   5  17   0    1.31    0.32 
   5  17   0    1.22    0.35 
  -6 -17   0    0.34    0.20 
  -6 -17   0    0.58    0.25 
  -6 -17   0   -0.02    0.19 
  -6 -17   0    0.35    0.16 
  -6 -17   0    0.30    0.20 
  -6 -17   0    0.28    0.19 
  -6 -17   0    0.21    0.19 
   6  17   0    0.29    0.26 
   6  17   0    0.17    0.18 
   6  17   0    0.16    0.21 
   6  17   0    0.13    0.16 
   6  17   0   -0.17    0.15 
   6  17   0    0.08    0.18 
   6  17   0    0.62    0.29 
  -7 -17   0   12.25    0.86 
  -7 -17   0   14.04    0.81 
  -7 -17   0   12.95    0.77 
  -7 -17   0   11.14    0.83 
  -7 -17   0   12.84    0.91 
   7  17   0   12.85    0.67 
   7  17   0   11.92    0.90 
   7  17   0   10.96    0.84 
   7  17   0   12.89    0.88 
   7  17   0   11.98    0.85 
   7  17   0   12.48    0.82 
   7  17   0   12.39    1.02 
  -8 -17   0    2.61    0.47 
  -8 -17   0    1.72    0.37 
  -8 -17   0    2.40    0.43 
  -8 -17   0    1.85    0.46 
  -8 -17   0    1.98    0.48 
  -8 -17   0    3.04    0.59 
   8  17   0    2.93    0.49 
   8  17   0    2.14    0.43 
   8  17   0    2.22    0.46 
   8  17   0    2.71    0.36 
   8  17   0    2.07    0.44 
  -9 -17   0    1.69    0.38 
  -9 -17   0    1.64    0.41 
  -9 -17   0    1.24    0.40 
  -9 -17   0    1.07    0.33 
  -9 -17   0    1.82    0.38 
  -9 -17   0    1.74    0.39 
   9  17   0    1.41    0.38 
   9  17   0    1.30    0.26 
   9  17   0    0.92    0.32 
   9  17   0    1.52    0.27 
   9  17   0    1.28    0.38 
 -10 -17   0    0.97    0.31 
 -10 -17   0    1.33    0.39 
 -10 -17   0    0.25    0.27 
 -10 -17   0    1.13    0.35 
 -10 -17   0    1.01    0.34 
 -10 -17   0    1.11    0.33 
  10  17   0    1.68    0.42 
  10  17   0    0.63    0.20 
  10  17   0    1.24    0.37 
  10  17   0    1.11    0.20 
 -11 -17   0   10.15    1.22 
 -11 -17   0    8.29    0.70 
 -11 -17   0    7.50    0.73 
 -11 -17   0    6.93    0.72 
 -11 -17   0    6.49    0.73 
  11  17   0    7.11    0.72 
  11  17   0    5.71    0.74 
   8 -18   0    9.78    0.82 
   8 -18   0    9.55    0.74 
  -8  18   0   10.26    0.80 
  -8  18   0   10.57    0.71 
  -8  18   0    9.84    0.74 
  -8  18   0    8.78    0.73 
  -8  18   0    9.16    0.79 
  -8  18   0   10.60    0.77 
  -8  18   0    9.18    0.78 
   7 -18   0   -0.38    0.14 
   7 -18   0    0.05    0.19 
   7 -18   0    0.26    0.23 
  -7  18   0    0.11    0.23 
  -7  18   0   -0.06    0.31 
  -7  18   0    0.21    0.29 
  -7  18   0    0.16    0.19 
  -7  18   0    0.48    0.23 
  -7  18   0    0.04    0.15 
  -7  18   0   -0.05    0.19 
   6 -18   0   11.12    0.78 
   6 -18   0   11.22    0.76 
   6 -18   0    9.62    0.78 
  -6  18   0   10.09    0.81 
  -6  18   0   12.13    0.84 
  -6  18   0   11.59    0.82 
  -6  18   0   11.42    0.81 
  -6  18   0   10.41    0.70 
  -6  18   0    9.77    0.76 
  -6  18   0   11.14    0.78 
   5 -18   0    2.39    0.44 
   5 -18   0    2.87    0.63 
   5 -18   0    2.84    0.48 
   5 -18   0    2.45    0.44 
  -5  18   0    3.01    0.51 
  -5  18   0    2.84    0.44 
  -5  18   0    2.60    0.45 
  -5  18   0    2.38    0.43 
  -5  18   0    2.23    0.44 
  -5  18   0    2.21    0.46 
   4 -18   0    1.10    0.30 
   4 -18   0    1.20    0.30 
   4 -18   0    0.81    0.27 
   4 -18   0    1.24    0.33 
  -4  18   0    0.97    0.31 
  -4  18   0    0.69    0.30 
  -4  18   0    0.75    0.30 
  -4  18   0    1.64    0.38 
  -4  18   0    1.32    0.36 
  -4  18   0    1.03    0.31 
   3 -18   0    1.56    0.35 
   3 -18   0    2.19    0.60 
   3 -18   0    2.38    0.43 
   3 -18   0    1.93    0.45 
   3 -18   0    2.28    0.42 
   3 -18   0    2.12    0.40 
   3 -18   0    1.83    0.39 
  -3  18   0    2.24    0.44 
  -3  18   0    1.81    0.38 
  -3  18   0    2.43    0.45 
  -3  18   0    2.60    0.50 
  -3  18   0    1.79    0.40 
  -3  18   0    1.71    0.37 
   2 -18   0    3.49    0.52 
   2 -18   0    3.17    0.54 
   2 -18   0    3.67    0.51 
   2 -18   0    4.22    0.70 
   2 -18   0    4.38    0.49 
   2 -18   0    4.32    0.51 
  -2  18   0    3.57    0.52 
  -2  18   0    4.30    0.51 
  -2  18   0    3.90    0.57 
  -2  18   0    3.67    0.53 
  -2  18   0    4.12    0.51 
   1 -18   0    7.47    0.37 
   1 -18   0    8.07    0.64 
   1 -18   0    7.92    0.69 
   1 -18   0    8.09    0.69 
   1 -18   0    7.23    0.82 
   1 -18   0    8.28    0.66 
   1 -18   0    8.51    0.63 
  -1  18   0    7.00    0.65 
  -1  18   0    7.42    0.68 
  -1  18   0    7.04    0.64 
  -1  18   0    7.24    0.63 
  -1  18   0    8.77    0.68 
  -1  18   0    7.50    0.68 
   0 -18   0    0.35    0.20 
   0 -18   0    0.28    0.18 
   0 -18   0    0.14    0.19 
   0 -18   0   -0.14    0.14 
   0 -18   0    0.13    0.11 
   0 -18   0    0.02    0.15 
   0 -18   0    0.00    0.20 
   0 -18   0    0.02    0.16 
   0  18   0   -0.15    0.23 
   0  18   0    0.21    0.20 
   0  18   0   -0.04    0.15 
   0  18   0   -0.06    0.19 
   0  18   0    0.13    0.17 
   0  18   0    0.07    0.15 
  -1 -18   0   15.47    0.93 
  -1 -18   0   16.37    0.69 
  -1 -18   0   18.41    1.43 
  -1 -18   0   15.43    0.98 
  -1 -18   0   17.50    0.97 
  -1 -18   0   16.59    0.81 
  -1 -18   0   19.10    1.06 
   1  18   0   16.83    1.02 
   1  18   0   18.34    0.97 
   1  18   0   15.73    0.96 
   1  18   0   18.35    0.99 
   1  18   0   18.59    1.01 
   1  18   0   18.86    1.07 
  -2 -18   0    7.93    0.55 
  -2 -18   0    8.25    0.68 
  -2 -18   0    7.16    0.48 
  -2 -18   0    8.63    0.80 
  -2 -18   0    7.08    0.69 
  -2 -18   0    7.67    0.66 
  -2 -18   0    6.01    0.66 
   2  18   0    6.61    0.64 
   2  18   0    7.10    0.70 
   2  18   0    8.44    0.67 
   2  18   0    7.67    0.71 
   2  18   0    7.05    0.64 
   2  18   0    6.54    0.65 
  -3 -18   0    0.16    0.15 
  -3 -18   0    0.18    0.22 
  -3 -18   0   -0.03    0.16 
  -3 -18   0    0.01    0.18 
  -3 -18   0   -0.07    0.16 
   3  18   0   -0.41    0.16 
   3  18   0    0.21    0.19 
   3  18   0   -0.22    0.17 
   3  18   0    0.38    0.21 
   3  18   0    0.04    0.17 
   3  18   0    0.16    0.19 
  -4 -18   0    2.83    0.50 
  -4 -18   0    1.93    0.60 
  -4 -18   0    3.18    0.56 
  -4 -18   0    2.54    0.47 
  -4 -18   0    2.57    0.39 
  -4 -18   0    1.84    0.37 
   4  18   0    2.19    0.41 
   4  18   0    1.79    0.39 
   4  18   0    2.63    0.47 
   4  18   0    1.53    0.45 
   4  18   0    2.31    0.45 
   4  18   0    3.24    0.54 
  -5 -18   0    3.11    0.55 
  -5 -18   0    2.83    0.42 
  -5 -18   0    2.59    0.47 
  -5 -18   0    2.47    0.44 
  -5 -18   0    1.99    0.45 
  -5 -18   0    2.03    0.42 
  -5 -18   0    2.41    0.47 
   5  18   0    1.85    0.40 
   5  18   0    2.20    0.41 
   5  18   0    1.81    0.43 
   5  18   0    3.09    0.51 
   5  18   0    2.31    0.43 
  -6 -18   0   12.15    0.85 
  -6 -18   0   11.54    0.90 
  -6 -18   0   12.47    0.76 
  -6 -18   0   11.37    0.89 
  -6 -18   0   12.35    0.89 
  -6 -18   0   12.95    0.87 
  -6 -18   0   12.37    0.78 
   6  18   0   11.39    0.84 
   6  18   0   11.81    0.92 
   6  18   0   12.96    0.84 
   6  18   0   11.77    0.68 
  -7 -18   0   13.85    0.99 
  -7 -18   0   11.98    0.87 
  -7 -18   0   10.09    0.84 
  -7 -18   0   13.23    0.81 
  -7 -18   0   13.14    0.91 
  -7 -18   0   11.77    0.78 
   7  18   0   13.73    0.93 
   7  18   0   13.85    0.98 
   7  18   0   12.94    0.85 
   7  18   0   11.86    0.88 
   7  18   0   12.44    0.69 
  -8 -18   0    0.21    0.25 
  -8 -18   0   -0.01    0.17 
  -8 -18   0    0.56    0.28 
  -8 -18   0    0.14    0.17 
  -8 -18   0    0.32    0.22 
  -8 -18   0    0.18    0.22 
   8  18   0    0.06    0.21 
   8  18   0    0.32    0.22 
   8  18   0    0.24    0.14 
   8  18   0   -0.17    0.17 
   8  18   0   -0.40    0.18 
  -9 -18   0   13.56    0.87 
  -9 -18   0   13.05    0.97 
  -9 -18   0   13.22    1.13 
  -9 -18   0   12.05    0.89 
  -9 -18   0   12.95    0.92 
  -9 -18   0   10.51    0.75 
   9  18   0   11.50    0.61 
   9  18   0   12.59    0.97 
   9  18   0   11.69    0.90 
   9  18   0   12.50    0.64 
   6 -19   0    1.38    0.33 
   6 -19   0    0.56    0.27 
   6 -19   0    0.62    0.30 
  -6  19   0    0.53    0.27 
  -6  19   0    0.59    0.29 
  -6  19   0    0.55    0.24 
  -6  19   0    0.04    0.26 
  -6  19   0    0.44    0.27 
  -6  19   0    0.67    0.28 
   5 -19   0    4.12    0.61 
   5 -19   0    5.31    0.57 
   5 -19   0    4.93    1.06 
  -5  19   0    2.35    0.53 
  -5  19   0    4.00    0.60 
  -5  19   0    4.84    0.58 
  -5  19   0    4.84    0.54 
  -5  19   0    3.77    0.57 
   4 -19   0    0.88    0.28 
   4 -19   0    0.39    0.32 
   4 -19   0    0.37    0.22 
   4 -19   0    0.72    0.32 
  -4  19   0    0.45    0.32 
  -4  19   0    0.64    0.23 
  -4  19   0    0.27    0.20 
  -4  19   0    0.67    0.28 
  -4  19   0   -0.09    0.20 
   3 -19   0    3.70    0.53 
   3 -19   0    4.16    0.64 
   3 -19   0    3.64    0.56 
   3 -19   0    4.40    0.62 
  -3  19   0    3.45    0.51 
  -3  19   0    3.35    0.53 
  -3  19   0    3.74    0.55 
  -3  19   0    3.88    0.59 
  -3  19   0    3.44    0.57 
   2 -19   0    1.14    0.35 
   2 -19   0    1.01    0.34 
   2 -19   0    1.13    0.33 
   2 -19   0    1.66    0.37 
  -2  19   0    1.11    0.34 
  -2  19   0    1.50    0.37 
  -2  19   0    0.44    0.24 
  -2  19   0    1.32    0.34 
  -2  19   0    1.50    0.39 
  -2  19   0    1.55    0.38 
   1 -19   0    1.44    0.36 
   1 -19   0    1.78    0.38 
   1 -19   0    2.11    0.41 
   1 -19   0    1.46    0.39 
   1 -19   0    1.32    0.34 
   1 -19   0    1.04    0.32 
   1 -19   0    1.62    0.19 
  -1  19   0    1.36    0.33 
  -1  19   0    1.16    0.36 
  -1  19   0    0.71    0.29 
  -1  19   0    2.20    0.42 
  -1  19   0    1.30    0.35 
  -1  19   0    1.74    0.42 
   0 -19   0    8.48    0.74 
   0 -19   0   10.28    0.67 
   0 -19   0    9.67    0.79 
   0 -19   0    9.93    0.75 
   0 -19   0   10.20    0.48 
   0 -19   0   11.53    0.80 
   0 -19   0    8.47    0.70 
   0  19   0    9.46    0.75 
   0  19   0    9.64    0.75 
   0  19   0    9.72    0.75 
   0  19   0   10.60    1.07 
   0  19   0    7.28    0.79 
   0  19   0    9.30    0.80 
  -1 -19   0    1.21    0.22 
  -1 -19   0    1.86    0.40 
  -1 -19   0    1.48    0.31 
  -1 -19   0    0.67    0.28 
  -1 -19   0    1.05    0.30 
  -1 -19   0    1.39    0.34 
  -1 -19   0    0.96    0.34 
   1  19   0    1.00    0.30 
   1  19   0    1.17    0.35 
   1  19   0    1.45    0.39 
   1  19   0    1.09    0.34 
   1  19   0    0.75    0.30 
  -2 -19   0    3.82    0.55 
  -2 -19   0    3.69    0.55 
  -2 -19   0    2.93    0.48 
  -2 -19   0    4.24    0.65 
  -2 -19   0    4.25    0.39 
  -2 -19   0    2.96    0.46 
   2  19   0    5.31    0.57 
   2  19   0    3.34    0.53 
   2  19   0    3.26    0.50 
   2  19   0    4.91    0.69 
   2  19   0    2.48    0.47 
  -3 -19   0    6.55    0.67 
  -3 -19   0    6.23    0.96 
  -3 -19   0    7.10    0.73 
  -3 -19   0    7.54    0.64 
  -3 -19   0    7.21    0.51 
   3  19   0    7.30    0.73 
   3  19   0    6.93    0.65 
   3  19   0    7.93    0.70 
   3  19   0    6.78    0.71 
   3  19   0    7.45    0.69 
  -4 -19   0    1.69    0.52 
  -4 -19   0    1.03    0.31 
  -4 -19   0    2.14    0.50 
  -4 -19   0    3.76    0.55 
  -4 -19   0    1.90    0.38 
   4  19   0    1.41    0.38 
   4  19   0    2.65    0.51 
   4  19   0    1.60    0.40 
   4  19   0    2.09    0.41 
  -5 -19   0    3.27    0.39 
  -5 -19   0    3.15    0.51 
  -5 -19   0    2.62    0.47 
  -5 -19   0    3.28    0.55 
  -5 -19   0    2.58    0.47 
   5  19   0    2.17    0.46 
   5  19   0    2.64    0.50 
   5  19   0    2.18    0.47 
   5  19   0    2.41    0.55 
  -6 -19   0   15.76    0.91 
  -6 -19   0   15.34    1.06 
  -6 -19   0   15.53    0.87 
  -6 -19   0   16.39    1.05 
  -6 -19   0   14.77    0.98 
   6  19   0   16.18    0.83 
   6  19   0   13.44    1.02 
   6  19   0   15.68    0.95 
   6  19   0   14.07    0.94 
   6  19   0   15.16    0.98 
  -7 -19   0    0.36    0.26 
  -7 -19   0   -0.14    0.22 
  -7 -19   0    0.59    0.32 
  -7 -19   0    0.26    0.23 
   7  19   0    0.23    0.23 
   7  19   0   -0.03    0.19 
   7  19   0    0.08    0.17 
   7  19   0   -0.01    0.24 
   7  19   0    0.04    0.23 
   4 -20   0    2.43    0.44 
   4 -20   0    2.77    0.53 
  -4  20   0    2.43    0.59 
  -4  20   0    1.73    0.42 
  -4  20   0    1.35    0.35 
   3 -20   0    0.99    0.35 
   3 -20   0    0.15    0.23 
  -3  20   0    0.74    0.33 
  -3  20   0    1.07    0.39 
  -3  20   0    1.78    0.59 
  -3  20   0    1.22    0.36 
   2 -20   0    3.04    0.50 
   2 -20   0    4.07    0.60 
   2 -20   0    5.11    0.73 
  -2  20   0    2.98    0.50 
  -2  20   0    2.83    0.51 
  -2  20   0    4.24    0.97 
  -2  20   0    2.65    0.54 
  -2  20   0    3.66    0.62 
   1 -20   0    2.16    0.47 
   1 -20   0    2.10    0.40 
   1 -20   0    2.15    0.44 
  -1  20   0    1.76    0.38 
  -1  20   0    1.19    0.36 
  -1  20   0    2.07    0.44 
  -1  20   0    1.51    0.33 
  -1  20   0    1.88    0.44 
   0 -20   0   -0.17    0.22 
   0 -20   0    0.07    0.21 
   0 -20   0    0.01    0.10 
   0 -20   0    0.20    0.19 
   0  20   0    0.27    0.21 
   0  20   0   -0.17    0.17 
   0  20   0    0.02    0.18 
   0  20   0   -0.27    0.24 
   0  20   0   -0.13    0.19 
  -1 -20   0    0.54    0.24 
  -1 -20   0    0.99    0.33 
  -1 -20   0    0.79    0.20 
  -1 -20   0    1.04    0.36 
   1  20   0    0.78    0.28 
   1  20   0    0.39    0.31 
   1  20   0    0.79    0.29 
   1  20   0    0.76    0.26 
   1  20   0    0.69    0.29 
  -2 -20   0   -0.01    0.21 
  -2 -20   0    0.20    0.27 
  -2 -20   0    0.37    0.27 
  -2 -20   0   -0.07    0.13 
   2  20   0    0.22    0.23 
   2  20   0    0.94    0.50 
   2  20   0    0.22    0.23 
   2  20   0    0.79    0.30 
  -3 -20   0   -0.13    0.17 
  -3 -20   0    0.44    0.27 
  -3 -20   0    0.12    0.20 
  -3 -20   0    0.07    0.14 
   3  20   0    0.36    0.28 
   3  20   0    0.03    0.23 
   3  20   0    0.34    0.19 
  -4 -20   0    1.36    0.39 
  -4 -20   0    0.67    0.23 
  -4 -20   0    0.79    0.31 
  -4 -20   0    0.78    0.32 
   4  20   0    1.77    0.44 
   4  20   0    0.53    0.45 
   4  20   0    0.81    0.29 
  -5 -20   0    0.16    0.29 
  -5 -20   0    0.69    0.26 
  -5 -20   0    0.84    0.57 
  -5 -20   0    0.06    0.28 
   5  20   0    0.47    0.22 
   5  20   0    0.57    0.33 
   5  20   0    0.39    0.26 
   5  20   0    0.71    0.32 
   3  20  -1    3.29    0.54 
   3  20  -1    5.18    0.95 
   3  20  -1    4.80    0.73 
   3  20  -1    4.82    0.68 
  -3 -20   1    4.29    0.68 
  -3 -20   1    3.81    0.40 
  -3 -20   1    3.61    0.56 
   2  20  -1    1.64    0.40 
   2  20  -1    1.89    0.43 
   2  20  -1    1.58    0.41 
   2  20  -1    1.29    0.56 
  -2 -20   1    1.78    0.40 
  -2 -20   1    1.63    0.45 
  -2 -20   1    1.60    0.30 
   1  20  -1    1.85    0.72 
   1  20  -1    1.97    0.43 
   1  20  -1    0.78    0.32 
   1  20  -1    1.67    0.45 
  -1 -20   1    1.47    0.46 
  -1 -20   1    1.64    0.26 
  -1 -20   1    1.84    0.43 
   0  20  -1   -0.01    0.22 
   0  20  -1    0.48    0.24 
   0  20  -1    0.21    0.25 
   0  20  -1    0.50    0.31 
   0  20  -1    0.51    0.29 
   0 -20   1    0.27    0.20 
   0 -20   1    0.57    0.27 
   0 -20   1    0.35    0.25 
   0 -20   1    0.16    0.13 
  -1  20  -1    1.57    0.44 
  -1  20  -1    1.61    0.43 
  -1  20  -1    1.32    0.38 
  -1  20  -1    2.06    0.44 
  -1  20  -1    1.71    0.42 
   1 -20   1    1.88    0.42 
   1 -20   1    0.85    0.30 
   1 -20   1    1.30    0.35 
  -2  20  -1   16.19    1.08 
  -2  20  -1   17.01    1.04 
  -2  20  -1   15.98    1.28 
  -2  20  -1   17.41    1.09 
  -2  20  -1   16.57    1.05 
   2 -20   1   17.98    1.05 
   2 -20   1   17.32    1.08 
   6  19  -1    1.17    0.35 
   6  19  -1    0.52    0.28 
   6  19  -1    0.52    0.29 
   6  19  -1    0.02    0.27 
   6  19  -1    0.41    0.19 
  -6 -19   1    0.56    0.31 
  -6 -19   1    0.35    0.33 
  -6 -19   1    0.46    0.22 
  -6 -19   1    0.27    0.36 
   5  19  -1    1.68    0.40 
   5  19  -1    0.54    0.23 
   5  19  -1    0.84    0.38 
   5  19  -1    0.42    0.30 
  -5 -19   1    1.20    0.26 
  -5 -19   1    0.52    0.30 
  -5 -19   1    1.24    0.34 
  -5 -19   1    0.81    0.31 
   4  19  -1    0.74    0.34 
   4  19  -1    0.70    0.32 
   4  19  -1    0.10    0.20 
   4  19  -1    0.00    0.24 
  -4 -19   1   -0.39    0.22 
  -4 -19   1    0.41    0.20 
  -4 -19   1    0.37    0.24 
  -4 -19   1    0.54    0.30 
   3  19  -1   -0.26    0.25 
   3  19  -1   -0.38    0.20 
   3  19  -1   -0.14    0.20 
   3  19  -1   -0.25    0.15 
   3  19  -1    0.13    0.16 
  -3 -19   1    0.08    0.14 
  -3 -19   1   -0.24    0.14 
  -3 -19   1    0.23    0.33 
  -3 -19   1   -0.05    0.21 
   2  19  -1    0.82    0.33 
   2  19  -1    0.94    0.32 
   2  19  -1    0.92    0.32 
   2  19  -1    0.71    0.27 
   2  19  -1    0.75    0.30 
  -2 -19   1    0.52    0.24 
  -2 -19   1    0.42    0.23 
  -2 -19   1    0.77    0.21 
  -2 -19   1    0.43    0.26 
   1  19  -1    0.53    0.26 
   1  19  -1    0.10    0.20 
   1  19  -1   -0.06    0.18 
   1  19  -1    0.42    0.24 
   1  19  -1    0.51    0.29 
  -1 -19   1    0.20    0.21 
  -1 -19   1    0.71    0.24 
  -1 -19   1    0.22    0.18 
  -1 -19   1    0.15    0.20 
  -1 -19   1   -0.13    0.10 
  -1 -19   1    0.00    0.16 
   0  19  -1    5.96    0.66 
   0  19  -1    7.19    0.72 
   0  19  -1    5.68    0.61 
   0  19  -1    6.12    0.66 
   0  19  -1    6.63    0.69 
   0 -19   1    5.95    0.63 
   0 -19   1    7.53    0.60 
   0 -19   1    6.57    0.38 
   0 -19   1    6.23    0.65 
   0 -19   1    6.76    0.74 
   0 -19   1    7.06    0.69 
  -1  19  -1   12.26    0.91 
  -1  19  -1    8.84    0.76 
  -1  19  -1    7.83    0.78 
  -1  19  -1    9.20    0.73 
  -1  19  -1    8.74    0.76 
   1 -19   1    9.61    0.70 
   1 -19   1    8.64    0.73 
   1 -19   1    9.04    0.77 
   1 -19   1    7.06    0.68 
  -2  19  -1    2.96    0.50 
  -2  19  -1    2.76    0.46 
  -2  19  -1    3.20    0.78 
  -2  19  -1    3.19    0.49 
  -2  19  -1    2.93    0.52 
   2 -19   1    2.28    0.42 
   2 -19   1    3.62    0.58 
   2 -19   1    2.66    0.48 
   2 -19   1    3.45    0.54 
  -3  19  -1    0.79    0.31 
  -3  19  -1    1.24    0.38 
  -3  19  -1    0.90    0.35 
  -3  19  -1    1.25    0.34 
  -3  19  -1    0.89    0.35 
  -3  19  -1    0.84    0.33 
   3 -19   1    0.85    0.35 
   3 -19   1    2.11    0.43 
   3 -19   1    0.59    0.27 
   3 -19   1    1.31    0.38 
  -4  19  -1   22.10    1.17 
  -4  19  -1   23.74    1.26 
  -4  19  -1   24.04    1.24 
  -4  19  -1   21.91    1.12 
  -4  19  -1   20.27    1.25 
   4 -19   1   19.85    1.12 
   4 -19   1   24.96    1.78 
   4 -19   1   23.23    1.13 
   4 -19   1   22.17    1.54 
  -5  19  -1    4.78    0.56 
  -5  19  -1    4.90    0.67 
  -5  19  -1    4.10    0.60 
  -5  19  -1    4.94    0.60 
  -5  19  -1    5.09    0.59 
  -5  19  -1    3.90    0.60 
   5 -19   1    5.19    0.56 
   5 -19   1    3.93    0.58 
   8  18  -1    5.58    0.61 
   8  18  -1    5.33    0.63 
   8  18  -1    6.06    0.73 
   8  18  -1    4.70    0.46 
  -8 -18   1    6.22    0.73 
  -8 -18   1    4.88    0.69 
  -8 -18   1    6.33    0.66 
  -8 -18   1    6.49    0.63 
   7  18  -1   23.65    1.22 
   7  18  -1   24.19    1.20 
   7  18  -1   22.61    0.97 
   7  18  -1   21.74    1.25 
   7  18  -1   21.25    1.15 
  -7 -18   1   21.25    1.16 
  -7 -18   1   20.67    1.23 
  -7 -18   1   21.51    1.20 
  -7 -18   1   19.91    1.05 
  -7 -18   1   21.01    1.03 
   6  18  -1    8.68    0.73 
   6  18  -1    9.55    0.85 
   6  18  -1    9.22    0.78 
   6  18  -1    9.21    0.63 
  -6 -18   1   11.55    1.31 
  -6 -18   1    9.21    0.66 
  -6 -18   1   10.06    0.86 
  -6 -18   1    8.76    0.69 
  -6 -18   1    8.55    0.75 
  -6 -18   1    9.82    0.79 
   5  18  -1   19.37    1.06 
   5  18  -1   20.17    1.11 
   5  18  -1   17.62    1.12 
   5  18  -1   18.11    0.91 
   5  18  -1   17.86    1.05 
   5  18  -1   18.40    1.21 
  -5 -18   1   18.30    1.15 
  -5 -18   1   17.63    1.03 
  -5 -18   1   17.33    1.01 
  -5 -18   1   20.62    1.02 
  -5 -18   1   20.67    1.12 
  -5 -18   1   19.14    1.15 
  -5 -18   1   19.06    0.90 
   4  18  -1    0.12    0.20 
   4  18  -1    0.27    0.23 
   4  18  -1    0.17    0.19 
   4  18  -1    0.02    0.20 
   4  18  -1    0.27    0.25 
  -4 -18   1    0.24    0.20 
  -4 -18   1   -0.15    0.13 
  -4 -18   1    0.10    0.17 
  -4 -18   1   -0.02    0.10 
  -4 -18   1    0.40    0.22 
  -4 -18   1    0.15    0.22 
  -4 -18   1    0.03    0.16 
   3  18  -1    6.43    0.63 
   3  18  -1    6.64    0.68 
   3  18  -1    6.31    0.61 
   3  18  -1    5.89    0.60 
  -3 -18   1    7.00    0.69 
  -3 -18   1    6.93    0.64 
  -3 -18   1    6.12    0.58 
  -3 -18   1    8.07    0.68 
  -3 -18   1    6.82    0.65 
  -3 -18   1    6.47    0.48 
  -3 -18   1    7.18    0.70 
   2  18  -1    1.81    0.40 
   2  18  -1    1.75    0.37 
   2  18  -1    2.11    0.43 
   2  18  -1    1.66    0.39 
   2  18  -1    1.38    0.35 
  -2 -18   1    1.87    0.40 
  -2 -18   1    1.95    0.41 
  -2 -18   1    2.36    0.48 
  -2 -18   1    1.60    0.36 
  -2 -18   1    1.33    0.25 
  -2 -18   1    2.11    0.42 
  -2 -18   1    1.54    0.39 
   1  18  -1    4.51    0.61 
   1  18  -1    4.29    0.58 
   1  18  -1    4.46    0.63 
   1  18  -1    4.31    0.62 
   1  18  -1    4.28    0.61 
   1  18  -1    3.93    0.56 
  -1 -18   1    4.65    0.69 
  -1 -18   1    3.70    0.43 
  -1 -18   1    4.62    0.55 
  -1 -18   1    3.55    0.60 
  -1 -18   1    4.11    0.34 
  -1 -18   1    3.83    0.55 
  -1 -18   1    3.37    0.50 
   0  18  -1    2.05    0.40 
   0  18  -1    2.26    0.51 
   0  18  -1    2.39    0.47 
   0  18  -1    2.15    0.41 
   0  18  -1    2.23    0.44 
   0  18  -1    1.74    0.37 
   0 -18   1    1.77    0.35 
   0 -18   1    2.54    0.49 
   0 -18   1    2.37    0.42 
   0 -18   1    2.40    0.28 
   0 -18   1    2.37    0.44 
   0 -18   1    2.51    0.44 
   0 -18   1    2.61    0.47 
  -1  18  -1    3.65    0.51 
  -1  18  -1    3.15    0.51 
  -1  18  -1    3.92    0.55 
  -1  18  -1    3.26    0.50 
  -1  18  -1    3.18    0.51 
  -1  18  -1    3.24    0.47 
   1 -18   1    4.61    0.55 
   1 -18   1    4.16    0.60 
   1 -18   1    4.21    0.48 
   1 -18   1    3.01    0.76 
   1 -18   1    4.21    0.50 
   1 -18   1    3.43    0.51 
  -2  18  -1   10.76    0.82 
  -2  18  -1   11.89    0.84 
  -2  18  -1   11.88    0.82 
  -2  18  -1   13.77    0.87 
  -2  18  -1   11.20    0.82 
  -2  18  -1   11.72    0.82 
   2 -18   1   10.98    0.81 
   2 -18   1   11.82    0.77 
   2 -18   1   11.41    1.02 
   2 -18   1   12.26    0.87 
   2 -18   1   12.18    0.80 
   2 -18   1   12.07    0.79 
  -3  18  -1    0.11    0.21 
  -3  18  -1    0.10    0.14 
  -3  18  -1   -0.25    0.14 
  -3  18  -1    0.02    0.18 
  -3  18  -1    0.00    0.16 
  -3  18  -1   -0.08    0.17 
   3 -18   1   -0.39    0.14 
   3 -18   1   -0.07    0.17 
   3 -18   1    0.32    0.28 
   3 -18   1    0.05    0.21 
   3 -18   1   -0.24    0.11 
   3 -18   1   -0.15    0.16 
  -4  18  -1    1.91    0.39 
  -4  18  -1    1.61    0.38 
  -4  18  -1    1.22    0.35 
  -4  18  -1    0.76    0.29 
  -4  18  -1    0.77    0.27 
  -4  18  -1    1.20    0.34 
   4 -18   1    0.59    0.29 
   4 -18   1    0.83    0.29 
   4 -18   1    0.90    0.26 
   4 -18   1    1.16    0.33 
  -5  18  -1    8.17    0.67 
  -5  18  -1    8.35    0.73 
  -5  18  -1    9.27    0.77 
  -5  18  -1    8.73    1.00 
  -5  18  -1    8.47    0.72 
  -5  18  -1    9.94    0.77 
   5 -18   1    8.18    0.73 
   5 -18   1    9.35    0.72 
   5 -18   1    9.33    0.70 
  -6  18  -1    4.61    0.67 
  -6  18  -1    4.31    0.70 
  -6  18  -1    5.02    0.57 
  -6  18  -1    2.50    0.61 
   6 -18   1    4.05    0.56 
   6 -18   1    4.93    0.70 
   6 -18   1    4.47    0.62 
   6 -18   1    4.34    0.51 
  -7  18  -1   -0.21    0.16 
  -7  18  -1    0.20    0.23 
  -7  18  -1    0.16    0.21 
  -7  18  -1    0.28    0.25 
  -7  18  -1    0.19    0.22 
  -7  18  -1    0.21    0.24 
  -7  18  -1    0.34    0.26 
   7 -18   1    0.37    0.23 
   7 -18   1    0.32    0.22 
   7 -18   1    0.53    0.30 
  10  17  -1   -0.05    0.21 
  10  17  -1    0.12    0.24 
  10  17  -1    0.39    0.14 
  10  17  -1    0.43    0.16 
 -10 -17   1    0.49    0.30 
 -10 -17   1    0.27    0.23 
 -10 -17   1    0.23    0.23 
 -10 -17   1    0.54    0.22 
 -10 -17   1    0.35    0.23 
   9  17  -1    6.99    0.73 
   9  17  -1    5.09    0.61 
   9  17  -1    6.61    0.46 
  -9 -17   1    5.59    0.63 
  -9 -17   1    4.40    0.60 
  -9 -17   1    5.08    0.53 
  -9 -17   1    5.72    0.60 
  -9 -17   1    5.77    0.65 
   8  17  -1    0.55    0.29 
   8  17  -1    0.27    0.25 
   8  17  -1    0.57    0.25 
   8  17  -1    0.68    0.30 
   8  17  -1    0.59    0.21 
  -8 -17   1    1.85    0.41 
  -8 -17   1    0.79    0.31 
  -8 -17   1    1.44    0.37 
  -8 -17   1    0.67    0.26 
  -8 -17   1    0.48    0.27 
   7  17  -1   12.21    0.83 
   7  17  -1   13.43    0.89 
   7  17  -1   13.75    0.71 
   7  17  -1   12.24    0.91 
   7  17  -1   11.05    1.14 
  -7 -17   1   12.21    0.78 
  -7 -17   1   11.64    0.86 
  -7 -17   1   12.77    0.94 
  -7 -17   1   12.10    0.78 
  -7 -17   1   11.43    0.86 
  -7 -17   1   14.16    0.90 
  -7 -17   1   11.19    0.82 
   6  17  -1   11.41    0.87 
   6  17  -1   10.92    0.80 
   6  17  -1   10.67    0.84 
   6  17  -1   12.39    0.86 
   6  17  -1   12.53    0.70 
   6  17  -1   11.20    0.78 
  -6 -17   1   11.37    0.83 
  -6 -17   1   12.54    0.90 
  -6 -17   1   11.76    0.89 
  -6 -17   1   10.94    0.78 
  -6 -17   1    9.74    0.75 
  -6 -17   1   11.24    0.72 
  -6 -17   1   10.52    0.89 
   5  17  -1    0.35    0.19 
   5  17  -1   -0.13    0.14 
   5  17  -1   -0.30    0.17 
   5  17  -1    0.07    0.21 
   5  17  -1    0.05    0.13 
   5  17  -1   -0.16    0.13 
   5  17  -1    0.47    0.21 
  -5 -17   1    0.10    0.17 
  -5 -17   1   -0.09    0.13 
  -5 -17   1   -0.16    0.21 
  -5 -17   1    0.23    0.22 
  -5 -17   1   -0.10    0.21 
  -5 -17   1   -0.06    0.17 
  -5 -17   1   -0.01    0.17 
   4  17  -1   19.98    1.06 
   4  17  -1   20.42    1.16 
   4  17  -1   19.38    1.49 
   4  17  -1   21.78    1.06 
   4  17  -1   20.84    1.14 
   4  17  -1   20.37    1.11 
  -4 -17   1   21.81    1.14 
  -4 -17   1   19.32    1.11 
  -4 -17   1   22.41    1.11 
  -4 -17   1   19.62    1.11 
  -4 -17   1   20.42    0.89 
  -4 -17   1   20.36    1.00 
  -4 -17   1   22.28    1.09 
   3  17  -1    0.30    0.20 
   3  17  -1    0.08    0.18 
   3  17  -1    0.22    0.18 
   3  17  -1    0.03    0.20 
   3  17  -1   -0.23    0.15 
   3  17  -1    0.31    0.22 
  -3 -17   1    0.33    0.17 
  -3 -17   1    0.31    0.23 
  -3 -17   1    0.26    0.22 
  -3 -17   1    0.07    0.18 
  -3 -17   1    0.44    0.21 
  -3 -17   1    0.43    0.19 
  -3 -17   1    0.43    0.24 
   2  17  -1   18.19    0.96 
   2  17  -1   17.96    1.03 
   2  17  -1   16.70    0.95 
   2  17  -1   17.00    0.98 
   2  17  -1   17.98    0.98 
   2  17  -1   16.22    0.99 
  -2 -17   1   16.57    0.91 
  -2 -17   1   16.39    0.93 
  -2 -17   1   17.59    0.74 
  -2 -17   1   15.64    0.92 
  -2 -17   1   17.83    1.02 
  -2 -17   1   16.57    0.94 
  -2 -17   1   17.17    1.01 
   1  17  -1    5.79    0.65 
   1  17  -1    4.64    0.56 
   1  17  -1    5.83    0.59 
   1  17  -1    5.96    0.56 
   1  17  -1    4.75    0.54 
  -1 -17   1    4.56    0.51 
  -1 -17   1    4.41    0.35 
  -1 -17   1    5.29    0.56 
  -1 -17   1    5.33    0.58 
  -1 -17   1    5.13    0.57 
  -1 -17   1    5.15    0.53 
  -1 -17   1    5.42    0.55 
  -1 -17   1    5.09    0.48 
   0  17  -1    1.06    0.27 
   0  17  -1    0.34    0.27 
   0  17  -1    0.15    0.19 
   0  17  -1    0.11    0.19 
   0  17  -1    0.27    0.19 
   0  17  -1    0.16    0.17 
   0 -17   1    0.13    0.20 
   0 -17   1    0.21    0.11 
   0 -17   1    0.16    0.18 
   0 -17   1    0.06    0.17 
   0 -17   1    0.31    0.21 
   0 -17   1    0.46    0.21 
   0 -17   1    0.29    0.20 
   0 -17   1    0.10    0.19 
  -1  17  -1    4.26    0.49 
  -1  17  -1    4.12    0.48 
  -1  17  -1    3.05    0.50 
  -1  17  -1    3.66    0.50 
  -1  17  -1    3.32    0.51 
  -1  17  -1    3.81    0.55 
   1 -17   1    3.96    0.54 
   1 -17   1    2.66    0.62 
   1 -17   1    4.71    0.53 
   1 -17   1    4.18    0.50 
   1 -17   1    3.19    0.47 
   1 -17   1    3.27    0.36 
   1 -17   1    2.84    0.47 
   1 -17   1    3.96    0.55 
  -2  17  -1    0.48    0.22 
  -2  17  -1    0.78    0.25 
  -2  17  -1    1.10    0.28 
  -2  17  -1    0.37    0.18 
  -2  17  -1    0.10    0.20 
  -2  17  -1    0.99    0.31 
   2 -17   1    0.62    0.25 
   2 -17   1    0.54    0.25 
   2 -17   1    0.67    0.27 
   2 -17   1    0.42    0.23 
   2 -17   1    0.83    0.28 
  -3  17  -1    0.56    0.23 
  -3  17  -1    0.44    0.25 
  -3  17  -1    1.08    0.30 
  -3  17  -1    0.74    0.25 
  -3  17  -1    0.86    0.29 
  -3  17  -1    0.86    0.27 
   3 -17   1    1.19    0.30 
   3 -17   1    1.14    0.30 
   3 -17   1    0.77    0.24 
   3 -17   1    0.74    0.25 
   3 -17   1    0.69    0.22 
   3 -17   1    1.15    0.31 
   3 -17   1    0.92    0.29 
  -4  17  -1    0.36    0.21 
  -4  17  -1    0.65    0.25 
  -4  17  -1    0.77    0.25 
  -4  17  -1    0.32    0.19 
  -4  17  -1    0.79    0.25 
  -4  17  -1    0.45    0.21 
   4 -17   1    0.73    0.28 
   4 -17   1    0.82    0.25 
   4 -17   1    0.70    0.30 
   4 -17   1    1.22    0.30 
   4 -17   1    0.42    0.24 
   4 -17   1    0.67    0.27 
  -5  17  -1    3.71    0.57 
  -5  17  -1    3.38    0.50 
  -5  17  -1    3.75    0.51 
  -5  17  -1    3.70    0.45 
  -5  17  -1    2.51    0.43 
  -5  17  -1    3.91    0.48 
   5 -17   1    2.76    0.43 
   5 -17   1    3.63    0.53 
   5 -17   1    3.04    0.48 
   5 -17   1    3.80    0.55 
   5 -17   1    3.17    0.49 
   5 -17   1    2.39    0.43 
  -6  17  -1    0.10    0.17 
  -6  17  -1    0.30    0.19 
  -6  17  -1   -0.08    0.17 
  -6  17  -1    0.17    0.18 
  -6  17  -1   -0.27    0.16 
  -6  17  -1    0.10    0.18 
  -6  17  -1   -0.01    0.16 
   6 -17   1    0.17    0.18 
   6 -17   1    0.17    0.18 
   6 -17   1   -0.17    0.17 
   6 -17   1   -0.03    0.17 
  -7  17  -1    0.25    0.24 
  -7  17  -1    0.15    0.19 
  -7  17  -1    0.59    0.23 
  -7  17  -1    0.31    0.20 
  -7  17  -1    0.33    0.21 
  -7  17  -1    0.36    0.21 
  -7  17  -1    0.19    0.20 
   7 -17   1    0.24    0.26 
   7 -17   1    0.33    0.22 
   7 -17   1    0.07    0.17 
   7 -17   1   -0.04    0.20 
  -8  17  -1    7.76    0.77 
  -8  17  -1    8.44    0.74 
  -8  17  -1    6.89    0.66 
  -8  17  -1    6.65    1.03 
  -8  17  -1    8.17    0.61 
  -8  17  -1    8.07    0.68 
  -8  17  -1    6.78    0.78 
   8 -17   1    7.60    0.73 
   8 -17   1    7.74    0.66 
   8 -17   1    7.07    0.72 
  -9  17  -1    2.77    0.46 
  -9  17  -1    2.85    0.47 
  -9  17  -1    2.76    0.44 
  -9  17  -1    2.45    0.46 
  -9  17  -1    3.37    0.49 
  -9  17  -1    2.74    0.44 
   9 -17   1    3.12    0.47 
   9 -17   1    2.25    0.47 
  11  16  -1    8.68    0.80 
  11  16  -1    8.15    0.77 
 -11 -16   1    9.19    0.78 
 -11 -16   1    8.36    0.65 
 -11 -16   1    7.91    0.73 
 -11 -16   1    7.42    0.73 
 -11 -16   1    8.20    0.74 
 -11 -16   1    7.93    0.78 
  10  16  -1    1.97    0.45 
  10  16  -1    2.10    0.27 
  10  16  -1    1.55    0.23 
  10  16  -1    1.61    0.38 
 -10 -16   1    1.76    0.40 
 -10 -16   1    1.81    0.43 
 -10 -16   1    2.13    0.45 
 -10 -16   1    1.82    0.43 
 -10 -16   1    1.51    0.38 
 -10 -16   1    2.55    0.44 
   9  16  -1    1.23    0.24 
   9  16  -1    1.60    0.35 
   9  16  -1    1.31    0.33 
   9  16  -1    1.60    0.42 
  -9 -16   1    1.21    0.32 
  -9 -16   1    1.46    0.34 
  -9 -16   1    1.70    0.40 
  -9 -16   1    1.67    0.38 
  -9 -16   1    1.23    0.36 
  -9 -16   1    1.17    0.31 
   8  16  -1   15.99    0.93 
   8  16  -1   19.33    1.12 
   8  16  -1   14.53    0.96 
   8  16  -1   15.46    1.00 
   8  16  -1   18.25    1.48 
   8  16  -1   17.22    0.74 
   8  16  -1   16.14    0.96 
  -8 -16   1   16.28    0.97 
  -8 -16   1   16.89    0.92 
  -8 -16   1   15.32    0.93 
  -8 -16   1   15.28    0.93 
  -8 -16   1   17.91    1.05 
  -8 -16   1   16.52    1.04 
  -8 -16   1   15.74    0.94 
   7  16  -1    1.85    0.33 
   7  16  -1    1.40    0.36 
   7  16  -1    1.48    0.37 
   7  16  -1    1.65    0.38 
   7  16  -1    1.54    0.35 
   7  16  -1    1.86    0.39 
   7  16  -1    1.58    0.37 
  -7 -16   1    1.66    0.39 
  -7 -16   1    1.11    0.35 
  -7 -16   1    1.81    0.41 
  -7 -16   1    2.17    0.44 
  -7 -16   1    2.03    0.42 
  -7 -16   1    1.99    0.40 
  -7 -16   1    2.14    0.39 
   6  16  -1   28.63    1.22 
   6  16  -1   29.09    1.07 
   6  16  -1   30.31    1.28 
   6  16  -1   29.66    1.38 
   6  16  -1   32.24    1.35 
   6  16  -1   30.12    1.33 
   6  16  -1   29.78    1.36 
  -6 -16   1   31.98    1.32 
  -6 -16   1   28.56    1.27 
  -6 -16   1   29.09    1.32 
  -6 -16   1   27.51    1.17 
  -6 -16   1   28.93    1.28 
  -6 -16   1   28.75    1.16 
  -6 -16   1   30.57    1.38 
   5  16  -1    1.00    0.29 
   5  16  -1    0.56    0.23 
   5  16  -1    0.29    0.20 
   5  16  -1    0.56    0.24 
   5  16  -1    0.55    0.26 
   5  16  -1    0.76    0.21 
   5  16  -1    0.33    0.21 
  -5 -16   1    1.19    0.29 
  -5 -16   1    0.31    0.23 
  -5 -16   1    0.59    0.20 
  -5 -16   1    0.34    0.21 
  -5 -16   1    1.21    0.30 
  -5 -16   1    0.93    0.29 
  -5 -16   1    0.33    0.19 
   4  16  -1    6.56    0.59 
   4  16  -1    5.34    0.58 
   4  16  -1    6.08    0.91 
   4  16  -1    6.44    0.59 
   4  16  -1    6.36    0.61 
   4  16  -1    6.42    0.58 
  -4 -16   1    5.99    0.56 
  -4 -16   1    7.11    0.60 
  -4 -16   1    6.04    0.48 
  -4 -16   1    6.39    0.58 
  -4 -16   1    6.24    0.62 
  -4 -16   1    6.29    0.61 
  -4 -16   1    6.84    0.55 
   3  16  -1    2.55    0.41 
   3  16  -1    2.48    0.43 
   3  16  -1    2.14    0.44 
   3  16  -1    2.11    0.41 
   3  16  -1    2.48    0.46 
   3  16  -1    2.36    0.41 
  -3 -16   1    2.15    0.33 
  -3 -16   1    2.99    0.45 
  -3 -16   1    1.76    0.39 
  -3 -16   1    2.34    0.42 
  -3 -16   1    2.05    0.38 
  -3 -16   1    2.72    0.44 
   2  16  -1    2.88    0.47 
   2  16  -1    2.85    0.47 
   2  16  -1    2.08    0.36 
   2  16  -1    2.58    0.40 
   2  16  -1    2.58    0.42 
  -2 -16   1    2.62    0.39 
  -2 -16   1    2.87    0.47 
  -2 -16   1    2.20    0.40 
  -2 -16   1    2.67    0.44 
  -2 -16   1    2.67    0.42 
  -2 -16   1    1.49    0.33 
  -2 -16   1    2.78    0.32 
   1  16  -1    1.16    0.28 
   1  16  -1    1.32    0.36 
   1  16  -1    0.95    0.28 
   1  16  -1    0.47    0.37 
   1  16  -1    0.97    0.28 
   1  16  -1    0.78    0.24 
  -1 -16   1    1.17    0.27 
  -1 -16   1    0.70    0.24 
  -1 -16   1    0.91    0.31 
  -1 -16   1    1.00    0.29 
  -1 -16   1    1.08    0.21 
  -1 -16   1    0.80    0.27 
  -1 -16   1    0.65    0.22 
   0  16  -1    4.23    0.49 
   0  16  -1    3.75    0.50 
   0  16  -1    5.28    0.53 
   0  16  -1    4.28    0.59 
   0  16  -1    4.55    0.49 
   0  16  -1    4.47    0.48 
   0 -16   1    4.18    0.46 
   0 -16   1    4.26    0.51 
   0 -16   1    4.87    0.48 
   0 -16   1    5.69    0.53 
   0 -16   1    4.29    0.51 
   0 -16   1    5.21    0.33 
   0 -16   1    4.58    0.48 
  -1  16  -1   23.96    1.10 
  -1  16  -1   26.55    1.13 
  -1  16  -1   24.15    1.14 
  -1  16  -1   25.51    1.16 
  -1  16  -1   26.96    1.13 
  -1  16  -1   24.95    1.10 
   1 -16   1   21.60    1.36 
   1 -16   1   25.82    1.16 
   1 -16   1   23.41    1.08 
   1 -16   1   26.09    1.05 
   1 -16   1   23.72    1.07 
   1 -16   1   25.55    1.10 
  -2  16  -1    0.13    0.17 
  -2  16  -1    0.17    0.17 
  -2  16  -1    0.11    0.18 
  -2  16  -1    0.39    0.21 
  -2  16  -1    0.47    0.21 
  -2  16  -1    0.51    0.22 
   2 -16   1    0.22    0.19 
   2 -16   1    0.57    0.22 
   2 -16   1    0.26    0.19 
   2 -16   1    0.26    0.18 
   2 -16   1    0.34    0.19 
  -3  16  -1    0.21    0.18 
  -3  16  -1    0.13    0.15 
  -3  16  -1    0.21    0.18 
  -3  16  -1   -0.17    0.11 
  -3  16  -1   -0.01    0.14 
  -3  16  -1    0.15    0.15 
   3 -16   1    0.17    0.15 
   3 -16   1    0.17    0.17 
   3 -16   1   -0.14    0.12 
   3 -16   1    0.06    0.17 
   3 -16   1    0.11    0.17 
   3 -16   1    0.19    0.17 
  -4  16  -1    0.46    0.21 
  -4  16  -1    0.31    0.19 
  -4  16  -1    0.30    0.19 
  -4  16  -1    0.22    0.18 
  -4  16  -1    0.50    0.20 
  -4  16  -1    0.32    0.17 
   4 -16   1    0.11    0.29 
   4 -16   1    0.16    0.18 
   4 -16   1    0.22    0.19 
   4 -16   1    0.32    0.19 
   4 -16   1    0.39    0.28 
   4 -16   1    0.39    0.24 
  -5  16  -1    0.36    0.20 
  -5  16  -1    0.68    0.26 
  -5  16  -1    0.63    0.23 
  -5  16  -1    0.70    0.24 
  -5  16  -1    0.54    0.23 
  -5  16  -1    0.97    0.28 
  -5  16  -1    0.35    0.21 
   5 -16   1    0.49    0.20 
   5 -16   1    0.69    0.24 
   5 -16   1    1.09    0.28 
   5 -16   1    0.32    0.23 
   5 -16   1    0.25    0.20 
   5 -16   1    0.64    0.29 
  -6  16  -1    0.28    0.24 
  -6  16  -1    0.45    0.22 
  -6  16  -1    0.32    0.19 
  -6  16  -1    0.23    0.21 
  -6  16  -1    0.30    0.21 
  -6  16  -1    0.27    0.18 
  -6  16  -1    0.55    0.25 
   6 -16   1    0.27    0.18 
   6 -16   1    0.87    0.26 
   6 -16   1    0.32    0.20 
   6 -16   1    0.54    0.21 
   6 -16   1    0.46    0.19 
   6 -16   1    0.16    0.21 
  -7  16  -1    5.67    0.54 
  -7  16  -1    6.32    0.58 
  -7  16  -1    7.04    0.61 
  -7  16  -1    6.51    0.61 
  -7  16  -1    6.27    0.52 
  -7  16  -1    5.06    0.57 
  -7  16  -1    6.56    0.66 
   7 -16   1    5.16    0.59 
   7 -16   1    5.08    0.56 
   7 -16   1    6.69    0.53 
   7 -16   1    6.34    0.57 
   7 -16   1    6.35    0.59 
   7 -16   1    6.82    0.65 
  -8  16  -1    0.46    0.25 
  -8  16  -1    0.72    0.30 
  -8  16  -1    0.39    0.24 
  -8  16  -1    0.09    0.16 
  -8  16  -1    0.63    0.20 
  -8  16  -1    1.26    0.32 
  -8  16  -1    0.50    0.23 
   8 -16   1    0.18    0.31 
   8 -16   1    0.25    0.22 
   8 -16   1    0.54    0.27 
   8 -16   1    0.64    0.28 
   8 -16   1    0.51    0.22 
  -9  16  -1   -0.17    0.15 
  -9  16  -1    0.21    0.18 
  -9  16  -1    0.18    0.18 
  -9  16  -1   -0.22    0.17 
  -9  16  -1    0.11    0.19 
  -9  16  -1    0.01    0.16 
  -9  16  -1   -0.31    0.12 
   9 -16   1    0.15    0.16 
   9 -16   1   -0.21    0.15 
   9 -16   1   -0.25    0.16 
   9 -16   1    0.10    0.16 
 -10  16  -1    0.75    0.23 
 -10  16  -1    0.44    0.24 
 -10  16  -1    0.54    0.24 
 -10  16  -1    0.84    0.30 
 -10  16  -1    0.36    0.21 
 -10  16  -1    0.98    0.34 
  10 -16   1    0.35    0.29 
  10 -16   1    0.50    0.22 
  10 -16   1    0.50    0.40 
  10 -16   1    0.77    0.24 
  12  15  -1    6.82    0.41 
  12  15  -1    7.71    0.72 
  12  15  -1    6.79    0.70 
 -12 -15   1    6.87    0.73 
 -12 -15   1    7.24    0.74 
 -12 -15   1    7.15    0.69 
 -12 -15   1    6.00    0.64 
 -12 -15   1    7.26    0.78 
 -12 -15   1    7.90    0.61 
  11  15  -1    0.05    0.25 
  11  15  -1    0.44    0.23 
 -11 -15   1    1.34    0.38 
 -11 -15   1    0.12    0.19 
 -11 -15   1    0.18    0.21 
 -11 -15   1    0.09    0.18 
 -11 -15   1    0.17    0.20 
 -11 -15   1    0.20    0.18 
  10  15  -1    2.24    0.23 
  10  15  -1    3.15    0.51 
  10  15  -1    2.15    0.43 
  10  15  -1    2.59    0.48 
  10  15  -1    3.38    0.28 
  10  15  -1    2.78    0.48 
 -10 -15   1    3.78    0.56 
 -10 -15   1    2.59    0.43 
 -10 -15   1    2.64    0.45 
 -10 -15   1    2.91    0.50 
 -10 -15   1    3.58    0.82 
   9  15  -1    8.60    0.47 
   9  15  -1    8.91    0.75 
   9  15  -1    8.53    0.72 
   9  15  -1    9.42    0.73 
   9  15  -1    8.37    0.72 
  -9 -15   1    7.42    0.66 
  -9 -15   1   10.27    0.72 
  -9 -15   1    8.97    0.64 
  -9 -15   1    9.35    0.74 
  -9 -15   1    9.90    0.80 
   8  15  -1    0.12    0.18 
   8  15  -1    0.19    0.20 
   8  15  -1    0.04    0.19 
   8  15  -1    0.19    0.14 
   8  15  -1    0.13    0.17 
   8  15  -1    0.31    0.20 
   8  15  -1    0.20    0.20 
  -8 -15   1    0.27    0.20 
  -8 -15   1    0.06    0.20 
  -8 -15   1    0.06    0.16 
  -8 -15   1   -0.08    0.16 
  -8 -15   1    0.14    0.18 
  -8 -15   1    0.01    0.19 
   7  15  -1   -0.20    0.11 
   7  15  -1   -0.07    0.14 
   7  15  -1    0.03    0.13 
   7  15  -1    0.07    0.15 
   7  15  -1    0.23    0.19 
   7  15  -1    0.00    0.14 
  -7 -15   1    0.19    0.17 
  -7 -15   1    0.05    0.14 
  -7 -15   1    0.10    0.16 
  -7 -15   1    0.06    0.15 
  -7 -15   1    0.29    0.21 
  -7 -15   1    0.21    0.17 
  -7 -15   1    0.24    0.21 
   6  15  -1   -0.01    0.11 
   6  15  -1    0.26    0.20 
   6  15  -1    0.07    0.16 
   6  15  -1    0.00    0.14 
   6  15  -1   -0.10    0.12 
   6  15  -1    0.17    0.19 
   6  15  -1    0.34    0.17 
  -6 -15   1   -0.10    0.15 
  -6 -15   1    0.26    0.15 
  -6 -15   1    0.04    0.13 
  -6 -15   1    0.05    0.15 
  -6 -15   1   -0.05    0.13 
  -6 -15   1    0.14    0.18 
  -6 -15   1    0.03    0.17 
   5  15  -1   13.28    0.78 
   5  15  -1   14.39    0.88 
   5  15  -1   13.90    0.82 
   5  15  -1   14.65    0.89 
   5  15  -1   14.38    0.84 
  -5 -15   1   15.37    0.90 
  -5 -15   1   13.80    0.73 
  -5 -15   1   13.57    0.87 
  -5 -15   1   13.82    0.77 
  -5 -15   1   14.74    0.85 
  -5 -15   1   13.45    0.81 
   4  15  -1    8.06    0.63 
   4  15  -1    6.46    0.57 
   4  15  -1    6.48    0.55 
   4  15  -1    6.80    0.62 
   4  15  -1    7.81    0.64 
  -4 -15   1    8.06    0.53 
  -4 -15   1    7.07    0.61 
  -4 -15   1    7.49    0.65 
  -4 -15   1    7.75    0.64 
  -4 -15   1    7.53    0.59 
  -4 -15   1    8.00    0.57 
   3  15  -1   28.19    1.22 
   3  15  -1   27.75    1.22 
   3  15  -1   28.81    1.18 
   3  15  -1   29.31    1.17 
  -3 -15   1   27.78    1.10 
  -3 -15   1   27.98    1.16 
  -3 -15   1   29.42    1.24 
  -3 -15   1   29.39    0.99 
  -3 -15   1   27.74    1.17 
  -3 -15   1   22.71    1.05 
  -3 -15   1   28.64    1.28 
   2  15  -1    6.50    0.56 
   2  15  -1    5.10    0.51 
   2  15  -1    5.73    0.53 
   2  15  -1    6.04    0.53 
   2  15  -1    8.76    0.85 
   2  15  -1    6.08    0.57 
  -2 -15   1    6.54    0.55 
  -2 -15   1    5.80    0.56 
  -2 -15   1    6.78    0.54 
  -2 -15   1    5.12    0.50 
  -2 -15   1    5.29    0.53 
  -2 -15   1    5.44    0.51 
  -2 -15   1    6.49    0.46 
  -2 -15   1    5.13    0.39 
   1  15  -1    4.06    0.47 
   1  15  -1    3.91    0.45 
   1  15  -1    3.80    0.45 
   1  15  -1    4.21    0.46 
   1  15  -1    4.12    0.45 
   1  15  -1    4.58    0.50 
  -1 -15   1    3.17    0.47 
  -1 -15   1    4.71    0.47 
  -1 -15   1    4.46    0.44 
  -1 -15   1    3.73    0.43 
  -1 -15   1    3.90    0.32 
  -1 -15   1    4.64    0.50 
  -1 -15   1    3.01    0.35 
  -1 -15   1    3.62    0.42 
   0  15  -1   18.73    0.91 
   0  15  -1   18.24    0.94 
   0  15  -1   19.14    0.98 
   0  15  -1   17.63    0.91 
   0  15  -1   16.71    0.88 
   0  15  -1   18.98    0.92 
   0 -15   1   18.99    0.91 
   0 -15   1   15.86    0.89 
   0 -15   1   18.57    0.64 
   0 -15   1   19.03    0.83 
   0 -15   1   18.11    0.89 
   0 -15   1   18.79    0.96 
   0 -15   1   18.12    0.90 
   0 -15   1   17.52    0.88 
  -1  15  -1    3.20    0.48 
  -1  15  -1    2.68    0.42 
  -1  15  -1    2.83    0.54 
  -1  15  -1    2.86    0.40 
  -1  15  -1    2.53    0.37 
  -1  15  -1    2.67    0.44 
   1 -15   1    2.51    0.38 
   1 -15   1    3.08    0.36 
   1 -15   1    2.19    0.35 
   1 -15   1    3.31    0.45 
   1 -15   1    2.57    0.39 
   1 -15   1    3.85    0.45 
   1 -15   1    2.25    0.34 
  -2  15  -1   15.98    0.83 
  -2  15  -1   18.03    0.92 
  -2  15  -1   16.45    0.86 
  -2  15  -1   17.80    0.93 
  -2  15  -1   16.15    0.85 
  -2  15  -1   16.99    0.86 
   2 -15   1   15.08    0.96 
   2 -15   1   16.91    0.47 
   2 -15   1   16.22    0.88 
   2 -15   1   15.48    0.84 
   2 -15   1   16.69    0.84 
   2 -15   1   18.54    0.87 
   2 -15   1   17.63    0.89 
  -3  15  -1    4.24    0.45 
  -3  15  -1    3.76    0.43 
  -3  15  -1    3.33    0.47 
  -3  15  -1    3.16    0.44 
  -3  15  -1    4.00    0.46 
  -3  15  -1    2.84    0.60 
   3 -15   1    3.43    0.41 
   3 -15   1    4.34    0.46 
   3 -15   1    3.59    0.42 
   3 -15   1    3.88    0.42 
   3 -15   1    2.75    0.42 
   3 -15   1    3.51    0.44 
  -4  15  -1   19.92    1.00 
  -4  15  -1   19.52    0.94 
  -4  15  -1   18.32    0.90 
  -4  15  -1   20.63    0.98 
  -4  15  -1   18.98    0.91 
  -4  15  -1   19.39    0.96 
   4 -15   1   21.36    0.98 
   4 -15   1   19.50    0.95 
   4 -15   1   20.95    0.92 
   4 -15   1   18.43    0.94 
   4 -15   1   18.90    0.97 
   4 -15   1   19.18    0.91 
   4 -15   1   19.13    0.95 
  -5  15  -1    1.09    0.27 
  -5  15  -1    0.88    0.25 
  -5  15  -1    1.30    0.30 
  -5  15  -1    1.78    0.33 
  -5  15  -1    0.83    0.24 
  -5  15  -1    0.96    0.25 
  -5  15  -1    1.21    0.30 
   5 -15   1    1.28    0.31 
   5 -15   1    1.36    0.29 
   5 -15   1    1.28    0.33 
   5 -15   1    0.54    0.22 
   5 -15   1    1.22    0.27 
  -6  15  -1    4.59    0.48 
  -6  15  -1    4.19    0.46 
  -6  15  -1    5.28    0.52 
  -6  15  -1    5.47    0.49 
  -6  15  -1    4.19    0.47 
  -6  15  -1    4.87    0.45 
  -6  15  -1    4.58    0.50 
   6 -15   1    4.04    0.45 
   6 -15   1    4.67    0.52 
   6 -15   1    3.76    0.51 
   6 -15   1    4.33    0.44 
  -7  15  -1    1.23    0.33 
  -7  15  -1    1.66    0.34 
  -7  15  -1    1.52    0.33 
  -7  15  -1    1.71    0.38 
  -7  15  -1    1.29    0.29 
  -7  15  -1    1.56    0.31 
  -7  15  -1    1.13    0.31 
   7 -15   1    1.27    0.29 
   7 -15   1    1.66    0.38 
   7 -15   1    0.86    0.33 
   7 -15   1    1.43    0.32 
   7 -15   1    1.21    0.33 
   7 -15   1    1.81    0.32 
  -8  15  -1    5.51    0.51 
  -8  15  -1    4.78    0.44 
  -8  15  -1    5.79    0.53 
  -8  15  -1    4.16    0.49 
  -8  15  -1    4.70    0.52 
  -8  15  -1    4.75    0.46 
  -8  15  -1    5.08    0.55 
   8 -15   1    4.78    0.46 
   8 -15   1    4.43    0.53 
   8 -15   1    5.12    0.59 
   8 -15   1    4.72    0.46 
   8 -15   1    5.04    0.50 
  -9  15  -1    0.04    0.15 
  -9  15  -1    0.21    0.17 
  -9  15  -1    0.23    0.18 
  -9  15  -1    0.08    0.16 
  -9  15  -1    0.61    0.21 
  -9  15  -1    0.31    0.20 
  -9  15  -1    0.50    0.23 
   9 -15   1    0.43    0.33 
   9 -15   1    0.49    0.21 
   9 -15   1    0.05    0.16 
   9 -15   1   -0.15    0.13 
 -10  15  -1   21.34    1.14 
 -10  15  -1   20.14    1.07 
 -10  15  -1   20.61    1.03 
 -10  15  -1   21.35    0.99 
 -10  15  -1   19.09    0.83 
 -10  15  -1   19.95    0.97 
 -10  15  -1   20.55    0.94 
  10 -15   1   19.64    1.14 
  10 -15   1   19.56    0.97 
  10 -15   1   19.98    0.90 
  10 -15   1   20.90    1.14 
  10 -15   1   20.41    0.94 
 -11  15  -1    0.81    0.30 
 -11  15  -1    0.95    0.26 
 -11  15  -1    0.38    0.30 
 -11  15  -1    0.66    0.25 
 -11  15  -1    0.73    0.22 
 -11  15  -1    0.57    0.26 
 -11  15  -1    0.74    0.27 
  11 -15   1    0.51    0.20 
  11 -15   1    0.35    0.33 
  11 -15   1    0.99    0.38 
  11 -15   1    0.94    0.42 
  13  14  -1    1.96    0.29 
  13  14  -1    1.79    0.42 
  13  14  -1    2.29    0.52 
 -13 -14   1    1.64    0.52 
 -13 -14   1    1.55    0.39 
 -13 -14   1    1.82    0.40 
 -13 -14   1    1.85    0.37 
 -13 -14   1    2.31    0.47 
  12  14  -1    0.68    0.28 
  12  14  -1    0.57    0.27 
  12  14  -1    1.28    0.24 
  12  14  -1    1.34    0.39 
 -12 -14   1    1.31    0.29 
 -12 -14   1    0.87    0.31 
 -12 -14   1    1.37    0.36 
 -12 -14   1    0.85    0.27 
 -12 -14   1    1.23    0.34 
 -12 -14   1    0.88    0.32 
  11  14  -1    0.39    0.23 
  11  14  -1    0.23    0.18 
  11  14  -1    0.14    0.16 
  11  14  -1    0.28    0.18 
 -11 -14   1    0.08    0.20 
 -11 -14   1    0.00    0.14 
 -11 -14   1    0.29    0.21 
 -11 -14   1    0.06    0.19 
 -11 -14   1   -0.23    0.13 
 -11 -14   1   -0.14    0.18 
  10  14  -1   -0.03    0.15 
  10  14  -1   -0.44    0.14 
  10  14  -1    0.25    0.18 
  10  14  -1   -0.05    0.15 
 -10 -14   1    0.36    0.21 
 -10 -14   1    0.08    0.17 
 -10 -14   1    0.01    0.15 
 -10 -14   1    0.14    0.13 
 -10 -14   1    0.03    0.18 
 -10 -14   1    0.22    0.19 
   9  14  -1    0.76    0.32 
   9  14  -1    0.37    0.21 
   9  14  -1    0.70    0.17 
   9  14  -1    0.44    0.24 
   9  14  -1    0.60    0.27 
   9  14  -1    0.80    0.27 
  -9 -14   1    0.23    0.19 
  -9 -14   1    0.33    0.19 
  -9 -14   1    0.29    0.19 
  -9 -14   1    0.56    0.26 
  -9 -14   1    0.89    0.28 
  -9 -14   1    0.55    0.23 
   8  14  -1    5.47    0.39 
   8  14  -1    5.26    0.58 
   8  14  -1    5.13    0.53 
   8  14  -1    6.25    0.57 
   8  14  -1    4.96    0.54 
   8  14  -1    3.92    0.46 
   8  14  -1    5.64    0.53 
  -8 -14   1    4.60    0.53 
  -8 -14   1    4.97    0.51 
  -8 -14   1    5.38    0.49 
  -8 -14   1    5.37    0.51 
  -8 -14   1    5.29    0.53 
  -8 -14   1    5.21    0.57 
   7  14  -1    0.58    0.24 
   7  14  -1    0.73    0.25 
   7  14  -1    0.79    0.26 
   7  14  -1    0.79    0.22 
   7  14  -1    0.69    0.23 
   7  14  -1    1.03    0.22 
   7  14  -1    0.88    0.26 
  -7 -14   1    0.61    0.21 
  -7 -14   1    0.89    0.28 
  -7 -14   1    0.52    0.23 
  -7 -14   1    1.10    0.29 
  -7 -14   1    0.68    0.25 
  -7 -14   1    0.87    0.26 
   6  14  -1   -0.07    0.13 
   6  14  -1    0.11    0.16 
   6  14  -1   -0.12    0.13 
   6  14  -1   -0.26    0.12 
   6  14  -1    0.00    0.12 
   6  14  -1   -0.03    0.10 
   6  14  -1   -0.04    0.16 
  -6 -14   1    0.19    0.16 
  -6 -14   1   -0.05    0.10 
  -6 -14   1    0.05    0.15 
  -6 -14   1    0.15    0.14 
  -6 -14   1    0.16    0.14 
  -6 -14   1    0.14    0.15 
   5  14  -1    0.38    0.21 
   5  14  -1    0.15    0.15 
   5  14  -1    1.02    0.29 
   5  14  -1    0.23    0.16 
   5  14  -1    0.44    0.20 
  -5 -14   1    0.31    0.17 
  -5 -14   1    0.41    0.17 
  -5 -14   1    0.75    0.24 
  -5 -14   1    0.44    0.19 
  -5 -14   1    0.48    0.21 
  -5 -14   1    0.43    0.16 
  -5 -14   1    0.37    0.20 
   4  14  -1    0.82    0.22 
   4  14  -1    1.62    0.37 
   4  14  -1    1.17    0.28 
   4  14  -1    1.01    0.27 
  -4 -14   1    1.46    0.31 
  -4 -14   1    1.01    0.23 
  -4 -14   1    1.18    0.28 
  -4 -14   1    1.18    0.32 
  -4 -14   1    0.97    0.23 
  -4 -14   1    1.71    0.32 
   3  14  -1    3.09    0.48 
   3  14  -1    3.24    0.45 
   3  14  -1    2.57    0.46 
   3  14  -1    2.40    0.38 
   3  14  -1    3.11    0.43 
  -3 -14   1    2.15    0.36 
  -3 -14   1    2.87    0.42 
  -3 -14   1    2.50    0.41 
  -3 -14   1    2.86    0.39 
  -3 -14   1    2.77    0.46 
  -3 -14   1    3.04    0.47 
  -3 -14   1    3.15    0.33 
   2  14  -1    0.84    0.24 
   2  14  -1    1.30    0.33 
   2  14  -1    0.52    0.21 
   2  14  -1    0.68    0.23 
   2  14  -1    0.76    0.25 
   2  14  -1    0.40    0.20 
  -2 -14   1    0.96    0.20 
  -2 -14   1    0.91    0.27 
  -2 -14   1    0.55    0.22 
  -2 -14   1    0.95    0.25 
  -2 -14   1    0.41    0.17 
  -2 -14   1    0.86    0.24 
  -2 -14   1    0.96    0.26 
  -2 -14   1    0.37    0.18 
   1  14  -1   -0.09    0.12 
   1  14  -1    0.13    0.15 
   1  14  -1    0.08    0.13 
   1  14  -1    0.05    0.11 
   1  14  -1    0.00    0.13 
   1  14  -1   -0.05    0.10 
  -1 -14   1    0.05    0.14 
  -1 -14   1    0.14    0.14 
  -1 -14   1   -0.04    0.07 
  -1 -14   1   -0.08    0.10 
  -1 -14   1    0.16    0.14 
  -1 -14   1    0.13    0.13 
  -1 -14   1    0.05    0.13 
  -1 -14   1    0.19    0.14 
   0  14  -1    4.61    0.47 
   0  14  -1    3.75    0.42 
   0  14  -1    4.08    0.43 
   0  14  -1    4.18    0.42 
   0  14  -1    4.41    0.45 
   0  14  -1    4.34    0.43 
   0 -14   1    4.56    0.46 
   0 -14   1    4.09    0.23 
   0 -14   1    4.43    0.46 
   0 -14   1    4.26    0.40 
   0 -14   1    3.88    0.29 
   0 -14   1    4.00    0.42 
   0 -14   1    4.58    0.44 
   0 -14   1    4.24    0.43 
   0 -14   1    4.00    0.42 
  -1  14  -1    3.10    0.42 
  -1  14  -1    2.77    0.40 
  -1  14  -1    3.43    0.47 
  -1  14  -1    3.12    0.42 
  -1  14  -1    2.88    0.44 
   1 -14   1    2.99    0.42 
   1 -14   1    3.27    0.44 
   1 -14   1    2.47    0.38 
   1 -14   1    2.97    0.41 
   1 -14   1    3.23    0.46 
   1 -14   1    3.64    0.38 
   1 -14   1    2.68    0.22 
  -2  14  -1    1.61    0.32 
  -2  14  -1    2.10    0.39 
  -2  14  -1    2.17    0.36 
  -2  14  -1    1.87    0.32 
  -2  14  -1    2.72    0.44 
  -2  14  -1    1.68    0.29 
   2 -14   1    2.02    0.16 
   2 -14   1    1.96    0.33 
   2 -14   1    1.60    0.31 
   2 -14   1    1.34    0.29 
   2 -14   1    1.97    0.36 
   2 -14   1    1.72    0.32 
  -3  14  -1    3.07    0.44 
  -3  14  -1    2.50    0.43 
  -3  14  -1    2.62    0.40 
  -3  14  -1    3.06    0.43 
  -3  14  -1    3.06    0.45 
  -3  14  -1    1.66    0.30 
   3 -14   1    4.11    0.44 
   3 -14   1    2.62    0.38 
   3 -14   1    2.95    0.40 
   3 -14   1    2.51    0.40 
   3 -14   1    3.46    0.54 
   3 -14   1    2.44    0.37 
  -4  14  -1    6.48    0.51 
  -4  14  -1    7.04    0.53 
  -4  14  -1    6.83    0.56 
  -4  14  -1    7.33    0.56 
  -4  14  -1    6.48    0.53 
  -4  14  -1    6.98    0.54 
  -4  14  -1    6.96    0.55 
   4 -14   1    6.97    0.55 
   4 -14   1    6.41    0.55 
   4 -14   1    7.24    0.56 
   4 -14   1    7.14    0.53 
   4 -14   1    5.90    0.49 
   4 -14   1    6.09    0.53 
  -5  14  -1    3.25    0.39 
  -5  14  -1    3.11    0.43 
  -5  14  -1    3.90    0.45 
  -5  14  -1    3.55    0.46 
  -5  14  -1    3.41    0.41 
  -5  14  -1    3.69    0.41 
  -5  14  -1    3.02    0.44 
   5 -14   1    3.48    0.39 
   5 -14   1    3.23    0.47 
   5 -14   1    3.17    0.37 
   5 -14   1    3.84    0.54 
   5 -14   1    3.60    0.42 
  -6  14  -1    4.14    0.47 
  -6  14  -1    4.49    0.43 
  -6  14  -1    4.39    0.49 
  -6  14  -1    4.41    0.42 
  -6  14  -1    4.36    0.46 
  -6  14  -1    4.83    0.45 
  -6  14  -1    4.27    0.45 
   6 -14   1    4.28    0.45 
   6 -14   1    4.46    0.44 
   6 -14   1    4.42    0.47 
   6 -14   1    4.17    0.49 
   6 -14   1    4.20    0.43 
   6 -14   1    4.37    0.42 
  -7  14  -1   24.28    1.09 
  -7  14  -1   23.16    1.05 
  -7  14  -1   24.90    0.99 
  -7  14  -1   22.80    0.93 
  -7  14  -1   23.41    1.06 
  -7  14  -1   24.72    1.03 
  -7  14  -1   23.85    1.02 
   7 -14   1   23.18    0.99 
   7 -14   1   25.06    1.14 
   7 -14   1   22.81    1.02 
  -8  14  -1   18.27    0.89 
  -8  14  -1   19.00    0.96 
  -8  14  -1   18.32    0.83 
  -8  14  -1   18.42    0.85 
  -8  14  -1   19.01    0.89 
  -8  14  -1   18.18    0.93 
  -8  14  -1   18.09    0.97 
   8 -14   1   17.68    0.85 
   8 -14   1   17.86    0.89 
   8 -14   1   17.80    1.00 
   8 -14   1   17.68    0.84 
  -9  14  -1    2.48    0.40 
  -9  14  -1    3.56    0.47 
  -9  14  -1    3.48    0.49 
  -9  14  -1    3.55    0.37 
  -9  14  -1    3.52    0.42 
  -9  14  -1    3.83    0.44 
  -9  14  -1    3.66    0.55 
   9 -14   1    3.43    0.39 
   9 -14   1    3.17    0.54 
   9 -14   1    3.27    0.38 
   9 -14   1    4.34    0.49 
   9 -14   1    3.70    0.40 
   9 -14   1    3.89    0.45 
 -10  14  -1    0.74    0.25 
 -10  14  -1    0.57    0.19 
 -10  14  -1    0.50    0.24 
 -10  14  -1    0.29    0.19 
 -10  14  -1    0.33    0.20 
 -10  14  -1    0.38    0.19 
 -10  14  -1    0.41    0.20 
  10 -14   1    0.58    0.30 
  10 -14   1    0.27    0.39 
  10 -14   1    0.59    0.30 
  10 -14   1    0.57    0.23 
  10 -14   1   -0.02    0.16 
  10 -14   1    0.24    0.16 
 -11  14  -1    0.25    0.18 
 -11  14  -1    0.08    0.17 
 -11  14  -1    0.58    0.22 
 -11  14  -1    0.19    0.20 
 -11  14  -1    0.27    0.15 
 -11  14  -1   -0.29    0.16 
 -11  14  -1    0.59    0.24 
  11 -14   1    0.63    0.30 
  11 -14   1    0.14    0.18 
  11 -14   1    0.10    0.19 
  11 -14   1    0.21    0.17 
  11 -14   1    0.32    0.32 
 -12  14  -1    8.63    0.74 
 -12  14  -1    8.82    0.63 
 -12  14  -1    8.20    0.64 
 -12  14  -1    8.81    0.66 
 -12  14  -1    8.34    0.62 
 -12  14  -1    8.89    0.47 
 -12  14  -1    9.55    0.76 
  12 -14   1    8.97    0.58 
  12 -14   1    9.48    0.59 
  12 -14   1    9.10    0.63 
  12 -14   1    9.99    0.86 
  12 -14   1   10.85    1.11 
  14  13  -1    0.32    0.22 
  14  13  -1    0.50    0.29 
  14  13  -1    0.88    0.37 
 -14 -13   1    0.13    0.21 
 -14 -13   1    0.85    0.31 
 -14 -13   1    0.63    0.26 
 -14 -13   1    0.53    0.27 
 -14 -13   1    0.11    0.20 
 -14 -13   1    0.55    0.29 
  13  13  -1   10.12    0.78 
  13  13  -1   11.60    0.53 
  13  13  -1   11.17    0.85 
  13  13  -1   11.55    0.81 
 -13 -13   1   13.26    0.84 
 -13 -13   1   10.94    0.72 
 -13 -13   1   10.36    0.84 
 -13 -13   1   11.68    0.84 
 -13 -13   1   10.80    0.84 
 -13 -13   1    9.43    0.77 
  12  13  -1    5.59    0.63 
  12  13  -1    5.58    0.57 
  12  13  -1    5.02    0.54 
  12  13  -1    5.21    0.37 
  12  13  -1    5.06    0.55 
 -12 -13   1    4.54    0.55 
 -12 -13   1    4.04    0.57 
 -12 -13   1    5.46    0.59 
 -12 -13   1    5.14    0.51 
 -12 -13   1    4.93    0.58 
 -12 -13   1    5.43    0.61 
  11  13  -1   30.48    1.24 
  11  13  -1   26.93    1.28 
  11  13  -1   27.54    1.23 
  11  13  -1   25.40    1.21 
  11  13  -1   28.45    1.33 
 -11 -13   1   28.43    1.32 
 -11 -13   1   27.87    1.26 
 -11 -13   1   26.72    1.23 
 -11 -13   1   28.07    1.20 
 -11 -13   1   26.94    1.12 
 -11 -13   1   27.40    1.25 
  10  13  -1    3.03    0.49 
  10  13  -1    2.62    0.47 
  10  13  -1    2.52    0.40 
  10  13  -1    2.81    0.21 
  10  13  -1    3.10    0.47 
  10  13  -1    2.47    0.41 
 -10 -13   1    4.00    0.55 
 -10 -13   1    2.54    0.44 
 -10 -13   1    2.45    0.46 
 -10 -13   1    3.23    0.44 
 -10 -13   1    2.98    0.47 
 -10 -13   1    2.89    0.49 
   9  13  -1   33.18    1.27 
   9  13  -1   33.94    1.34 
   9  13  -1   33.02    1.31 
   9  13  -1   31.54    0.89 
   9  13  -1   31.89    1.33 
   9  13  -1   34.03    1.40 
  -9 -13   1   33.55    1.38 
  -9 -13   1   32.70    1.20 
  -9 -13   1   34.65    1.32 
  -9 -13   1   31.42    1.25 
  -9 -13   1   32.82    1.32 
  -9 -13   1   33.28    1.35 
   8  13  -1    0.34    0.12 
   8  13  -1    0.32    0.18 
   8  13  -1    0.19    0.20 
   8  13  -1    0.53    0.21 
   8  13  -1   -0.16    0.14 
   8  13  -1    0.24    0.18 
  -8 -13   1    0.23    0.17 
  -8 -13   1    0.38    0.18 
  -8 -13   1    0.47    0.19 
  -8 -13   1    0.15    0.21 
  -8 -13   1    0.46    0.20 
  -8 -13   1    0.39    0.22 
   7  13  -1   -0.08    0.13 
   7  13  -1    0.12    0.16 
   7  13  -1    0.24    0.12 
   7  13  -1    0.08    0.13 
   7  13  -1    0.14    0.14 
   7  13  -1    0.07    0.15 
  -7 -13   1    0.09    0.15 
  -7 -13   1    0.09    0.13 
  -7 -13   1    0.24    0.18 
  -7 -13   1    0.07    0.12 
  -7 -13   1    0.17    0.16 
  -7 -13   1    0.01    0.12 
   6  13  -1    6.04    0.52 
   6  13  -1    5.13    0.52 
   6  13  -1    5.39    0.39 
   6  13  -1    4.57    0.48 
   6  13  -1    4.97    0.48 
   6  13  -1    5.18    0.47 
  -6 -13   1    4.92    0.47 
  -6 -13   1    4.89    0.46 
  -6 -13   1    5.12    0.44 
  -6 -13   1    4.55    0.47 
  -6 -13   1    5.41    0.46 
  -6 -13   1    4.76    0.49 
  -6 -13   1    6.09    0.90 
   5  13  -1   -0.01    0.12 
   5  13  -1    0.26    0.16 
   5  13  -1    0.41    0.20 
   5  13  -1    0.13    0.14 
   5  13  -1    0.31    0.17 
  -5 -13   1    0.06    0.11 
  -5 -13   1    0.00    0.15 
  -5 -13   1   -0.03    0.11 
  -5 -13   1    0.24    0.14 
  -5 -13   1    0.01    0.12 
  -5 -13   1    0.13    0.13 
  -5 -13   1    0.39    0.19 
   4  13  -1   -0.05    0.12 
   4  13  -1    0.15    0.13 
   4  13  -1    0.22    0.15 
   4  13  -1   -0.03    0.09 
   4  13  -1    0.19    0.18 
  -4 -13   1    0.09    0.12 
  -4 -13   1    0.01    0.12 
  -4 -13   1    0.02    0.14 
  -4 -13   1    0.12    0.16 
  -4 -13   1    0.15    0.13 
  -4 -13   1    0.35    0.15 
  -4 -13   1    0.01    0.10 
   3  13  -1    6.41    0.52 
   3  13  -1    7.42    0.55 
   3  13  -1    7.04    0.54 
   3  13  -1    7.58    0.53 
   3  13  -1    6.32    0.55 
   3  13  -1    6.30    0.54 
  -3 -13   1    6.54    0.52 
  -3 -13   1    6.91    0.45 
  -3 -13   1    7.54    0.54 
  -3 -13   1    6.56    0.52 
  -3 -13   1    7.49    0.52 
  -3 -13   1    7.17    0.57 
  -3 -13   1    7.56    0.58 
   2  13  -1    0.38    0.19 
   2  13  -1    0.46    0.17 
   2  13  -1    0.85    0.27 
   2  13  -1    0.12    0.15 
   2  13  -1    0.29    0.17 
   2  13  -1    0.23    0.18 
  -2 -13   1    0.45    0.18 
  -2 -13   1    0.52    0.18 
  -2 -13   1    0.42    0.19 
  -2 -13   1    0.32    0.18 
  -2 -13   1    0.66    0.24 
  -2 -13   1    0.55    0.16 
  -2 -13   1    0.44    0.16 
  -2 -13   1    0.36    0.18 
   1  13  -1   10.66    0.64 
   1  13  -1   11.82    0.68 
   1  13  -1   12.31    0.67 
   1  13  -1   12.89    0.74 
   1  13  -1   12.60    0.71 
   1  13  -1   11.44    0.72 
  -1 -13   1   10.91    0.57 
  -1 -13   1   11.92    0.66 
  -1 -13   1   11.91    0.71 
  -1 -13   1   11.34    0.66 
  -1 -13   1   12.26    0.52 
  -1 -13   1   11.72    0.66 
  -1 -13   1   12.15    0.72 
   0  13  -1    1.26    0.30 
   0  13  -1    1.40    0.28 
   0  13  -1    0.94    0.23 
   0  13  -1    0.88    0.23 
   0  13  -1    0.89    0.22 
   0  13  -1    1.47    0.30 
   0 -13   1    0.97    0.16 
   0 -13   1    1.51    0.28 
   0 -13   1    1.15    0.15 
   0 -13   1    1.22    0.26 
   0 -13   1    0.99    0.27 
   0 -13   1    1.01    0.23 
   0 -13   1    1.04    0.24 
   0 -13   1    1.03    0.27 
   0 -13   1    0.70    0.20 
  -1  13  -1   17.99    0.82 
  -1  13  -1   18.14    0.82 
  -1  13  -1   16.75    0.85 
  -1  13  -1   18.38    0.83 
  -1  13  -1   17.59    0.86 
  -1  13  -1   17.33    0.83 
   1 -13   1   18.88    0.79 
   1 -13   1   18.43    0.56 
   1 -13   1   18.25    0.87 
   1 -13   1   19.31    0.86 
   1 -13   1   18.49    0.87 
   1 -13   1   18.93    0.84 
   1 -13   1   18.13    0.82 
   1 -13   1   17.58    0.83 
  -2  13  -1   12.61    0.68 
  -2  13  -1   12.16    0.69 
  -2  13  -1   11.55    0.65 
  -2  13  -1   10.91    0.64 
  -2  13  -1   11.14    0.67 
  -2  13  -1   11.44    0.69 
   2 -13   1   11.86    0.67 
   2 -13   1   11.47    0.37 
   2 -13   1   11.56    0.67 
   2 -13   1   12.42    0.66 
   2 -13   1   11.66    0.65 
   2 -13   1   11.74    0.64 
   2 -13   1   11.86    0.68 
  -3  13  -1    5.25    0.45 
  -3  13  -1    5.47    0.46 
  -3  13  -1    5.79    0.48 
  -3  13  -1    5.78    0.47 
  -3  13  -1    5.28    0.47 
  -3  13  -1    5.52    0.46 
  -3  13  -1    5.89    0.50 
   3 -13   1    5.37    0.48 
   3 -13   1    5.03    0.45 
   3 -13   1    5.86    0.46 
   3 -13   1    5.30    0.45 
   3 -13   1    6.16    0.49 
   3 -13   1    5.80    0.48 
  -4  13  -1    7.90    0.54 
  -4  13  -1    6.70    0.54 
  -4  13  -1    8.70    0.58 
  -4  13  -1    7.98    0.55 
  -4  13  -1    8.05    0.56 
  -4  13  -1    7.37    0.55 
  -4  13  -1    8.08    0.55 
   4 -13   1    6.72    0.53 
   4 -13   1    7.46    0.56 
   4 -13   1    7.45    0.55 
   4 -13   1    7.65    0.56 
   4 -13   1    8.35    0.57 
   4 -13   1    7.13    0.52 
   4 -13   1    6.77    0.49 
  -5  13  -1   28.92    1.09 
  -5  13  -1   25.66    1.28 
  -5  13  -1   25.07    1.48 
  -5  13  -1   23.63    1.39 
  -5  13  -1   28.20    1.11 
   5 -13   1   29.00    1.05 
   5 -13   1   27.52    1.07 
   5 -13   1   28.50    1.11 
   5 -13   1   29.19    1.08 
   5 -13   1   27.49    1.00 
   5 -13   1   27.74    1.11 
  -6  13  -1    2.10    0.36 
  -6  13  -1    1.88    0.32 
  -6  13  -1    1.80    0.30 
  -6  13  -1    2.07    0.33 
  -6  13  -1    1.95    0.37 
  -6  13  -1    1.82    0.32 
  -6  13  -1    1.34    0.28 
   6 -13   1    2.06    0.32 
   6 -13   1    2.16    0.35 
   6 -13   1    1.99    0.38 
   6 -13   1    2.00    0.32 
  -7  13  -1   33.29    1.24 
  -7  13  -1   33.38    1.18 
  -7  13  -1   34.03    1.29 
  -7  13  -1   34.43    1.25 
  -7  13  -1   33.66    1.10 
  -7  13  -1   35.75    1.17 
  -7  13  -1   32.75    1.19 
   7 -13   1   33.57    1.30 
   7 -13   1   35.65    1.20 
   7 -13   1   32.31    1.26 
  -8  13  -1    0.02    0.13 
  -8  13  -1    0.08    0.14 
  -8  13  -1    0.16    0.14 
  -8  13  -1    0.15    0.13 
  -8  13  -1    0.03    0.12 
  -8  13  -1    0.09    0.15 
  -8  13  -1    0.23    0.16 
   8 -13   1    0.13    0.19 
   8 -13   1    0.06    0.15 
   8 -13   1   -0.20    0.13 
   8 -13   1    0.05    0.11 
  -9  13  -1   11.37    0.67 
  -9  13  -1   11.88    0.72 
  -9  13  -1   11.22    0.75 
  -9  13  -1   11.56    0.68 
  -9  13  -1   11.06    0.58 
  -9  13  -1   11.00    0.76 
  -9  13  -1   11.54    0.65 
   9 -13   1   11.98    0.63 
   9 -13   1   10.75    0.67 
   9 -13   1   11.72    0.71 
   9 -13   1   12.21    0.83 
 -10  13  -1    0.21    0.20 
 -10  13  -1    0.44    0.18 
 -10  13  -1    0.18    0.19 
 -10  13  -1    0.07    0.18 
 -10  13  -1    0.28    0.14 
 -10  13  -1    0.32    0.17 
  10 -13   1    0.25    0.16 
  10 -13   1    0.23    0.21 
  10 -13   1    0.60    0.21 
  10 -13   1    0.25    0.17 
  10 -13   1    0.06    0.17 
  10 -13   1   -0.03    0.14 
 -11  13  -1   24.27    0.95 
 -11  13  -1   23.38    0.98 
 -11  13  -1   23.78    1.14 
 -11  13  -1   24.92    0.82 
 -11  13  -1   23.02    1.14 
 -11  13  -1   22.17    1.02 
 -11  13  -1   23.33    0.99 
  11 -13   1   22.40    0.97 
  11 -13   1   25.79    1.72 
  11 -13   1   23.92    0.91 
  11 -13   1   23.54    0.93 
  11 -13   1   22.29    0.92 
 -12  13  -1    8.68    0.64 
 -12  13  -1    8.09    0.59 
 -12  13  -1    8.63    0.43 
 -12  13  -1    8.02    0.56 
 -12  13  -1    9.26    0.62 
 -12  13  -1    8.10    0.70 
 -12  13  -1    8.81    0.74 
  12 -13   1    8.81    0.54 
  12 -13   1    7.16    0.69 
  12 -13   1    7.23    0.56 
  12 -13   1    8.99    0.79 
  12 -13   1    8.41    0.54 
 -13  13  -1    0.60    0.22 
 -13  13  -1    1.13    0.29 
 -13  13  -1    0.29    0.28 
 -13  13  -1    0.64    0.23 
 -13  13  -1    0.61    0.25 
 -13  13  -1    0.40    0.22 
  13 -13   1    0.34    0.22 
  13 -13   1    0.48    0.16 
  13 -13   1    1.06    0.25 
  13 -13   1    1.12    0.39 
  15  12  -1   -0.25    0.18 
  15  12  -1    0.04    0.14 
  15  12  -1   -0.27    0.18 
  15  12  -1    0.06    0.20 
 -15 -12   1    0.22    0.23 
 -15 -12   1    0.33    0.21 
 -15 -12   1    0.04    0.23 
 -15 -12   1   -0.13    0.18 
 -15 -12   1    0.17    0.20 
  14  12  -1    0.09    0.14 
  14  12  -1   -0.06    0.19 
  14  12  -1    0.09    0.20 
  14  12  -1   -0.21    0.19 
 -14 -12   1   -0.09    0.20 
 -14 -12   1    0.32    0.20 
 -14 -12   1    0.23    0.22 
 -14 -12   1    0.20    0.27 
 -14 -12   1   -0.22    0.17 
  13  12  -1    3.27    0.52 
  13  12  -1    3.32    0.31 
  13  12  -1    3.10    0.52 
 -13 -12   1    2.41    0.47 
 -13 -12   1    3.25    0.48 
 -13 -12   1    3.08    0.49 
 -13 -12   1    3.30    0.56 
 -13 -12   1    2.96    0.48 
 -13 -12   1    3.15    0.51 
  12  12  -1    2.30    0.43 
  12  12  -1    2.32    0.31 
  12  12  -1    2.42    0.42 
  12  12  -1    2.08    0.37 
  12  12  -1    2.59    0.50 
  12  12  -1    1.58    0.33 
  12  12  -1    1.83    0.35 
 -12 -12   1    2.47    0.45 
 -12 -12   1    2.95    0.46 
 -12 -12   1    4.20    0.60 
 -12 -12   1    2.37    0.43 
 -12 -12   1    2.88    0.50 
 -12 -12   1    2.61    0.43 
  11  12  -1    0.00    0.14 
  11  12  -1    0.28    0.18 
  11  12  -1    0.28    0.19 
  11  12  -1    0.19    0.20 
  11  12  -1    0.16    0.21 
  11  12  -1    0.04    0.16 
 -11 -12   1    0.28    0.20 
 -11 -12   1   -0.04    0.15 
 -11 -12   1    0.02    0.17 
 -11 -12   1    0.21    0.20 
 -11 -12   1    0.21    0.19 
 -11 -12   1    0.10    0.18 
  10  12  -1   28.36    1.20 
  10  12  -1   31.29    1.32 
  10  12  -1   33.89    1.30 
  10  12  -1   31.13    1.20 
 -10 -12   1   30.55    1.31 
 -10 -12   1   28.56    1.23 
 -10 -12   1   30.40    1.20 
 -10 -12   1   30.25    1.26 
 -10 -12   1   31.89    1.26 
 -10 -12   1   29.01    1.13 
   9  12  -1    0.44    0.20 
   9  12  -1    0.07    0.08 
   9  12  -1    0.05    0.14 
   9  12  -1    0.04    0.13 
   9  12  -1    0.17    0.17 
  -9 -12   1    0.07    0.17 
  -9 -12   1    0.10    0.15 
  -9 -12   1   -0.03    0.13 
  -9 -12   1    0.18    0.16 
  -9 -12   1    0.32    0.18 
  -9 -12   1    0.25    0.18 
   8  12  -1    3.37    0.40 
   8  12  -1    3.79    0.42 
   8  12  -1    3.29    0.39 
   8  12  -1    3.97    0.44 
   8  12  -1    3.79    0.53 
   8  12  -1    3.20    0.27 
  -8 -12   1    3.65    0.41 
  -8 -12   1    2.77    0.46 
  -8 -12   1    3.25    0.46 
  -8 -12   1    2.75    0.42 
  -8 -12   1    2.75    0.37 
  -8 -12   1    3.96    0.45 
   7  12  -1   49.78    1.57 
   7  12  -1   54.12    1.59 
   7  12  -1   51.70    1.53 
   7  12  -1   52.24    1.62 
   7  12  -1   52.61    1.67 
   7  12  -1   52.44    1.28 
   7  12  -1   52.85    1.65 
   7  12  -1   51.07    1.56 
  -7 -12   1   54.48    1.58 
  -7 -12   1   52.08    1.50 
  -7 -12   1   52.37    1.61 
  -7 -12   1   52.99    1.57 
  -7 -12   1   53.27    1.71 
  -7 -12   1   53.61    1.67 
   6  12  -1    0.21    0.16 
   6  12  -1   -0.24    0.16 
   6  12  -1    0.20    0.14 
   6  12  -1    0.07    0.15 
   6  12  -1   -0.05    0.09 
   6  12  -1   -0.07    0.07 
   6  12  -1    0.31    0.19 
  -6 -12   1   -0.04    0.12 
  -6 -12   1    0.17    0.18 
  -6 -12   1    0.42    0.18 
  -6 -12   1    0.12    0.14 
  -6 -12   1    0.08    0.12 
  -6 -12   1    0.12    0.13 
   5  12  -1   32.47    1.20 
   5  12  -1   31.97    1.21 
   5  12  -1   31.17    1.20 
   5  12  -1   33.63    1.17 
   5  12  -1   31.58    1.12 
   5  12  -1   33.66    1.19 
  -5 -12   1   32.81    1.21 
  -5 -12   1   31.64    1.22 
  -5 -12   1   32.48    1.09 
  -5 -12   1   33.87    1.19 
  -5 -12   1   31.25    1.07 
  -5 -12   1   32.32    1.15 
  -5 -12   1   33.33    1.16 
   4  12  -1   32.74    1.15 
   4  12  -1   32.04    1.20 
   4  12  -1   31.64    1.18 
   4  12  -1   33.92    1.20 
   4  12  -1   32.18    1.14 
   4  12  -1   31.11    1.10 
  -4 -12   1   32.93    1.16 
  -4 -12   1   33.17    1.22 
  -4 -12   1   32.20    1.13 
  -4 -12   1   31.68    1.02 
  -4 -12   1   31.48    1.18 
  -4 -12   1   31.45    1.12 
  -4 -12   1   31.68    1.12 
   3  12  -1   17.23    0.80 
   3  12  -1   16.30    0.80 
   3  12  -1   16.64    0.76 
   3  12  -1   16.78    0.84 
   3  12  -1   17.17    0.80 
  -3 -12   1   17.05    0.79 
  -3 -12   1   17.10    0.83 
  -3 -12   1   16.16    0.78 
  -3 -12   1   17.68    0.85 
  -3 -12   1   17.19    0.68 
  -3 -12   1   15.84    0.99 
   2  12  -1   29.49    1.11 
   2  12  -1   28.60    1.04 
   2  12  -1   28.06    1.06 
   2  12  -1   29.44    1.11 
   2  12  -1   27.43    1.00 
   2  12  -1   28.01    1.04 
  -2 -12   1   29.10    1.04 
  -2 -12   1   28.34    1.03 
  -2 -12   1   28.04    1.03 
  -2 -12   1   28.03    1.22 
  -2 -12   1   29.06    0.91 
  -2 -12   1   28.89    1.10 
  -2 -12   1   28.41    0.87 
   1  12  -1    1.40    0.27 
   1  12  -1    1.96    0.31 
   1  12  -1    2.11    0.37 
   1  12  -1    1.09    0.23 
   1  12  -1    2.56    0.40 
   1  12  -1    1.80    0.30 
  -1 -12   1    1.96    0.32 
  -1 -12   1    1.52    0.31 
  -1 -12   1    2.15    0.30 
  -1 -12   1    1.97    0.25 
  -1 -12   1    1.96    0.31 
  -1 -12   1    1.43    0.25 
  -1 -12   1    2.12    0.58 
  -1 -12   1    1.73    0.31 
   0  12  -1    6.17    0.57 
   0  12  -1    6.45    0.47 
   0  12  -1    6.45    0.48 
   0  12  -1    6.97    0.51 
   0  12  -1    6.15    0.49 
   0  12  -1    6.98    0.48 
   0 -12   1    6.20    0.42 
   0 -12   1    5.85    0.27 
   0 -12   1    6.37    0.47 
   0 -12   1    6.33    0.47 
   0 -12   1    6.03    0.48 
   0 -12   1    6.54    0.59 
   0 -12   1    6.53    0.48 
   0 -12   1    6.03    0.49 
  -1  12  -1    0.93    0.22 
  -1  12  -1    1.08    0.25 
  -1  12  -1    0.83    0.21 
  -1  12  -1    0.87    0.23 
  -1  12  -1    1.29    0.27 
  -1  12  -1    1.11    0.25 
   1 -12   1    0.73    0.22 
   1 -12   1    1.15    0.25 
   1 -12   1    0.78    0.14 
   1 -12   1    0.71    0.19 
   1 -12   1    0.70    0.21 
   1 -12   1    0.52    0.19 
   1 -12   1    1.10    0.24 
   1 -12   1    0.74    0.18 
  -2  12  -1    5.57    0.44 
  -2  12  -1    6.53    0.47 
  -2  12  -1    5.74    0.45 
  -2  12  -1    6.54    0.50 
  -2  12  -1    6.46    0.48 
  -2  12  -1    5.43    0.46 
   2 -12   1    6.37    0.45 
   2 -12   1    6.14    0.26 
   2 -12   1    6.64    0.46 
   2 -12   1    5.81    0.45 
   2 -12   1    5.30    0.45 
   2 -12   1    6.23    0.47 
   2 -12   1    6.05    0.47 
   2 -12   1    5.24    0.44 
  -3  12  -1    0.60    0.18 
  -3  12  -1    0.62    0.20 
  -3  12  -1    0.81    0.22 
  -3  12  -1    0.92    0.22 
  -3  12  -1    0.98    0.23 
  -3  12  -1    0.99    0.22 
  -3  12  -1    0.62    0.20 
   3 -12   1    1.13    0.26 
   3 -12   1    0.75    0.22 
   3 -12   1    0.79    0.21 
   3 -12   1    0.70    0.21 
   3 -12   1    0.44    0.16 
   3 -12   1    0.66    0.19 
   3 -12   1    0.68    0.22 
  -4  12  -1   13.30    0.66 
  -4  12  -1   13.22    0.69 
  -4  12  -1   14.63    0.74 
  -4  12  -1   12.86    0.70 
  -4  12  -1   12.02    0.79 
  -4  12  -1   12.96    0.68 
  -4  12  -1   13.10    0.66 
   4 -12   1   14.06    0.74 
   4 -12   1   13.55    0.65 
   4 -12   1   13.44    0.70 
   4 -12   1   13.48    0.69 
   4 -12   1   12.47    0.72 
   4 -12   1   13.00    0.65 
   4 -12   1   14.19    0.72 
  -5  12  -1   26.04    1.02 
  -5  12  -1   25.52    0.96 
  -5  12  -1   27.37    1.05 
  -5  12  -1   25.84    0.94 
  -5  12  -1   26.22    0.95 
  -5  12  -1   27.20    1.02 
  -5  12  -1   26.58    1.00 
   5 -12   1   26.29    0.96 
   5 -12   1   25.73    0.92 
   5 -12   1   25.49    1.02 
   5 -12   1   26.85    0.99 
   5 -12   1   25.39    0.99 
   5 -12   1   26.20    1.03 
  -6  12  -1    5.12    0.44 
  -6  12  -1    4.48    0.44 
  -6  12  -1    4.43    0.42 
  -6  12  -1    4.76    0.39 
  -6  12  -1    5.51    0.47 
  -6  12  -1    5.10    0.43 
  -6  12  -1    3.92    0.38 
   6 -12   1    4.79    0.45 
   6 -12   1    4.96    0.42 
   6 -12   1    4.68    0.43 
   6 -12   1    5.53    0.50 
  -7  12  -1    0.96    0.23 
  -7  12  -1    0.60    0.20 
  -7  12  -1    0.97    0.26 
  -7  12  -1    1.05    0.23 
  -7  12  -1    0.59    0.19 
  -7  12  -1    0.70    0.22 
  -7  12  -1    1.16    0.28 
   7 -12   1    0.85    0.29 
   7 -12   1    0.97    0.25 
   7 -12   1    0.71    0.20 
   7 -12   1    0.75    0.27 
  -8  12  -1    0.24    0.17 
  -8  12  -1    0.52    0.24 
  -8  12  -1    0.28    0.17 
  -8  12  -1    0.36    0.18 
  -8  12  -1    0.53    0.20 
  -8  12  -1    0.48    0.17 
  -8  12  -1    0.38    0.17 
   8 -12   1    0.13    0.16 
   8 -12   1    0.72    0.21 
   8 -12   1    0.37    0.15 
   8 -12   1    0.32    0.21 
   8 -12   1    0.81    0.20 
  -9  12  -1    3.48    0.39 
  -9  12  -1    3.67    0.39 
  -9  12  -1    3.83    0.33 
  -9  12  -1    3.53    0.37 
  -9  12  -1    3.99    0.46 
  -9  12  -1    4.11    0.63 
  -9  12  -1    3.75    0.39 
   9 -12   1    2.86    0.43 
   9 -12   1    3.74    0.35 
   9 -12   1    4.22    0.39 
   9 -12   1    3.26    0.36 
   9 -12   1    3.44    0.52 
 -10  12  -1    2.08    0.32 
 -10  12  -1    2.16    0.41 
 -10  12  -1    1.54    0.36 
 -10  12  -1    1.73    0.32 
 -10  12  -1    1.84    0.27 
 -10  12  -1    1.84    0.33 
 -10  12  -1    1.58    0.31 
  10 -12   1    2.82    0.32 
  10 -12   1    1.87    0.28 
  10 -12   1    1.30    0.35 
  10 -12   1    1.69    0.27 
 -11  12  -1    0.13    0.15 
 -11  12  -1    0.13    0.12 
 -11  12  -1    0.14    0.13 
 -11  12  -1   -0.22    0.13 
 -11  12  -1    0.38    0.19 
 -11  12  -1    0.17    0.16 
 -11  12  -1    0.38    0.19 
  11 -12   1    0.02    0.13 
  11 -12   1    0.46    0.18 
  11 -12   1    0.23    0.16 
  11 -12   1    0.10    0.18 
  11 -12   1    0.29    0.15 
  11 -12   1    0.33    0.18 
 -12  12  -1    0.88    0.27 
 -12  12  -1    0.32    0.20 
 -12  12  -1    0.51    0.21 
 -12  12  -1    0.51    0.21 
 -12  12  -1    0.65    0.22 
 -12  12  -1    0.43    0.19 
 -12  12  -1    0.47    0.13 
  12 -12   1    0.69    0.21 
  12 -12   1    0.64    0.20 
  12 -12   1    0.63    0.34 
  12 -12   1    0.81    0.22 
  12 -12   1    0.76    0.34 
  12 -12   1    1.20    0.24 
 -13  12  -1   10.15    0.60 
 -13  12  -1   10.19    0.79 
 -13  12  -1    9.58    0.61 
 -13  12  -1   10.65    0.65 
 -13  12  -1    9.76    0.65 
 -13  12  -1    9.31    0.77 
  13 -12   1   10.19    0.61 
  13 -12   1   10.44    0.82 
  13 -12   1   11.10    0.58 
  13 -12   1   11.48    0.89 
 -14  12  -1    0.06    0.15 
 -14  12  -1    0.18    0.20 
 -14  12  -1    0.17    0.18 
 -14  12  -1    0.35    0.16 
 -14  12  -1    0.13    0.21 
  14 -12   1    0.16    0.15 
  14 -12   1    0.18    0.16 
  14 -12   1   -0.09    0.13 
  14 -12   1    0.10    0.23 
  15  11  -1    2.86    0.33 
  15  11  -1    3.50    0.53 
  15  11  -1    3.73    0.55 
  15  11  -1    2.95    0.62 
 -15 -11   1    2.94    0.43 
 -15 -11   1    4.37    0.50 
 -15 -11   1    2.98    0.49 
 -15 -11   1    3.26    0.53 
 -15 -11   1    2.94    0.53 
 -15 -11   1    2.99    0.56 
  14  11  -1    4.74    0.55 
  14  11  -1    4.77    0.38 
  14  11  -1    5.41    0.55 
  14  11  -1    4.85    0.55 
 -14 -11   1    5.49    0.57 
 -14 -11   1    5.00    0.57 
 -14 -11   1    5.40    0.62 
 -14 -11   1    4.72    0.56 
 -14 -11   1    4.47    0.52 
 -14 -11   1    4.46    0.51 
  13  11  -1    7.85    0.61 
  13  11  -1    8.02    0.65 
  13  11  -1    6.68    0.60 
  13  11  -1    7.27    0.44 
  13  11  -1    7.40    0.63 
  13  11  -1    7.21    0.64 
  13  11  -1    9.05    0.71 
 -13 -11   1    8.47    0.73 
 -13 -11   1    6.87    0.64 
 -13 -11   1    6.87    0.55 
 -13 -11   1    8.45    0.64 
 -13 -11   1    7.88    0.67 
 -13 -11   1    7.89    0.66 
  12  11  -1   19.27    1.02 
  12  11  -1   20.45    1.05 
  12  11  -1   19.09    1.00 
  12  11  -1   21.41    0.76 
  12  11  -1   21.87    1.10 
  12  11  -1   22.00    1.04 
 -12 -11   1   21.56    1.05 
 -12 -11   1   22.80    1.02 
 -12 -11   1   20.30    1.05 
 -12 -11   1   20.84    0.95 
 -12 -11   1   21.16    1.09 
 -12 -11   1   20.39    1.03 
  11  11  -1    3.12    0.46 
  11  11  -1    4.05    0.56 
  11  11  -1    3.74    0.55 
  11  11  -1    3.33    0.46 
  11  11  -1    3.27    0.48 
  11  11  -1    3.54    0.31 
 -11 -11   1    3.71    0.50 
 -11 -11   1    3.64    0.43 
 -11 -11   1    3.72    0.54 
 -11 -11   1    4.12    0.56 
 -11 -11   1    3.92    0.45 
 -11 -11   1    3.89    0.42 
  10  11  -1   33.00    1.22 
  10  11  -1   31.91    1.48 
  10  11  -1   33.50    1.32 
  10  11  -1   31.99    1.23 
  10  11  -1   32.60    1.26 
 -10 -11   1   30.34    1.75 
 -10 -11   1   32.78    1.21 
 -10 -11   1   33.00    1.32 
 -10 -11   1   32.81    1.29 
 -10 -11   1   33.45    1.18 
 -10 -11   1   36.54    1.31 
   9  11  -1    0.20    0.16 
   9  11  -1    0.30    0.17 
   9  11  -1    0.29    0.19 
   9  11  -1    0.23    0.15 
   9  11  -1    0.16    0.09 
   9  11  -1    0.19    0.15 
  -9 -11   1    0.10    0.15 
  -9 -11   1    0.22    0.17 
  -9 -11   1    0.12    0.17 
  -9 -11   1    0.01    0.12 
  -9 -11   1   -0.02    0.14 
  -9 -11   1    0.13    0.16 
   8  11  -1   10.17    0.63 
   8  11  -1   11.05    0.66 
   8  11  -1   10.52    0.48 
   8  11  -1   10.69    0.66 
   8  11  -1   10.54    0.66 
   8  11  -1   10.19    0.68 
  -8 -11   1   10.50    0.65 
  -8 -11   1   10.74    0.67 
  -8 -11   1   10.21    0.60 
  -8 -11   1   10.58    0.68 
  -8 -11   1   11.11    0.72 
  -8 -11   1   11.29    0.69 
  -8 -11   1   11.12    0.67 
   7  11  -1    0.33    0.16 
   7  11  -1    0.15    0.16 
   7  11  -1    0.53    0.19 
   7  11  -1    0.53    0.22 
   7  11  -1    0.51    0.18 
   7  11  -1    0.46    0.20 
   7  11  -1    0.63    0.15 
   7  11  -1    0.25    0.14 
  -7 -11   1    0.66    0.22 
  -7 -11   1    0.32    0.15 
  -7 -11   1    0.28    0.14 
  -7 -11   1    0.65    0.22 
  -7 -11   1    0.33    0.17 
  -7 -11   1    0.38    0.19 
  -7 -11   1    0.37    0.16 
   6  11  -1    6.20    0.50 
   6  11  -1    5.28    0.44 
   6  11  -1    5.66    0.36 
   6  11  -1    6.30    0.51 
   6  11  -1    6.34    0.52 
   6  11  -1    5.96    0.44 
   6  11  -1    6.57    0.51 
   6  11  -1    4.96    0.43 
  -6 -11   1    5.87    0.47 
  -6 -11   1    4.65    0.44 
  -6 -11   1    6.23    0.47 
  -6 -11   1    6.10    0.49 
  -6 -11   1    5.52    0.47 
  -6 -11   1    6.89    0.54 
  -6 -11   1    5.87    0.49 
   5  11  -1   26.97    1.05 
   5  11  -1   25.36    1.03 
   5  11  -1   24.49    0.96 
   5  11  -1   27.69    1.02 
   5  11  -1   26.52    1.03 
   5  11  -1   25.86    0.92 
   5  11  -1   27.19    0.98 
  -5 -11   1   25.82    1.02 
  -5 -11   1   26.50    1.01 
  -5 -11   1   27.01    1.05 
  -5 -11   1   28.50    0.96 
  -5 -11   1   27.26    1.00 
  -5 -11   1   25.31    0.93 
  -5 -11   1   26.84    1.07 
   4  11  -1    3.64    0.38 
   4  11  -1    5.74    0.61 
   4  11  -1    4.69    0.39 
   4  11  -1    4.11    0.41 
   4  11  -1    3.51    0.37 
   4  11  -1    4.00    0.39 
  -4 -11   1    3.99    0.38 
  -4 -11   1    3.32    0.32 
  -4 -11   1    3.80    0.39 
  -4 -11   1    3.90    0.38 
  -4 -11   1    5.64    0.62 
  -4 -11   1    3.15    0.35 
  -4 -11   1    4.34    0.42 
  -4 -11   1    3.63    0.34 
   3  11  -1   20.29    0.89 
   3  11  -1   20.05    0.87 
   3  11  -1   20.36    0.84 
   3  11  -1   19.88    0.83 
   3  11  -1   21.74    0.84 
  -3 -11   1   20.65    0.74 
  -3 -11   1   20.09    0.83 
  -3 -11   1   20.90    0.81 
  -3 -11   1   20.06    0.83 
  -3 -11   1   21.14    0.89 
  -3 -11   1   19.94    0.83 
  -3 -11   1   21.32    0.90 
   2  11  -1   36.72    1.23 
   2  11  -1   37.89    1.19 
   2  11  -1   36.42    1.20 
   2  11  -1   39.82    1.18 
   2  11  -1   40.18    1.27 
   2  11  -1   37.59    1.18 
  -2 -11   1   39.47    1.20 
  -2 -11   1   36.64    1.16 
  -2 -11   1   40.00    1.27 
  -2 -11   1   39.05    1.24 
  -2 -11   1   38.21    1.18 
  -2 -11   1   37.83    1.02 
  -2 -11   1   37.46    1.03 
  -2 -11   1   37.59    1.14 
   1  11  -1    1.07    0.23 
   1  11  -1    0.95    0.25 
   1  11  -1    1.07    0.23 
   1  11  -1    1.10    0.24 
   1  11  -1    0.91    0.22 
   1  11  -1    0.77    0.20 
  -1 -11   1    0.81    0.16 
  -1 -11   1    0.97    0.23 
  -1 -11   1    0.76    0.16 
  -1 -11   1    1.06    0.25 
  -1 -11   1    1.20    0.26 
  -1 -11   1    1.21    0.25 
  -1 -11   1    0.81    0.21 
  -1 -11   1    1.18    0.22 
  -1 -11   1    0.84    0.21 
   0  11  -1   63.92    1.67 
   0  11  -1   62.03    1.60 
   0  11  -1   64.75    1.68 
   0  11  -1   62.05    1.59 
   0  11  -1   63.84    1.60 
   0  11  -1   64.94    1.65 
   0 -11   1   63.09    1.31 
   0 -11   1   59.61    1.56 
   0 -11   1   63.00    1.65 
   0 -11   1   59.08    1.19 
   0 -11   1   64.18    1.51 
   0 -11   1   61.84    1.64 
   0 -11   1   62.41    1.60 
   0 -11   1   64.92    1.61 
   0 -11   1   59.54    1.62 
  -1  11  -1    2.17    0.31 
  -1  11  -1    2.92    0.32 
  -1  11  -1    2.60    0.32 
  -1  11  -1    2.60    0.36 
  -1  11  -1    1.64    0.23 
  -1  11  -1    2.92    0.33 
   1 -11   1    2.70    0.29 
   1 -11   1    2.95    0.32 
   1 -11   1    2.18    0.33 
   1 -11   1    2.56    0.19 
   1 -11   1    2.76    0.31 
   1 -11   1    2.80    0.31 
   1 -11   1    1.66    0.26 
   1 -11   1    2.58    0.34 
  -2  11  -1   16.75    0.76 
  -2  11  -1   15.27    0.69 
  -2  11  -1   16.60    0.71 
  -2  11  -1   17.66    0.76 
  -2  11  -1   17.13    0.74 
  -2  11  -1   16.29    0.71 
  -2  11  -1   15.79    0.71 
   2 -11   1   16.41    0.44 
   2 -11   1   15.17    0.75 
   2 -11   1   17.25    0.75 
   2 -11   1   16.24    0.71 
   2 -11   1   15.96    0.73 
   2 -11   1   16.18    0.70 
   2 -11   1   16.94    0.71 
   2 -11   1   15.44    0.71 
  -3  11  -1   29.79    1.02 
  -3  11  -1   29.27    1.00 
  -3  11  -1   29.57    1.03 
  -3  11  -1   29.68    0.98 
  -3  11  -1   29.27    1.02 
  -3  11  -1   29.00    0.96 
  -3  11  -1   26.70    0.95 
   3 -11   1   27.00    0.93 
   3 -11   1   28.04    1.00 
   3 -11   1   29.32    1.00 
   3 -11   1   26.21    1.26 
   3 -11   1   27.78    1.03 
   3 -11   1   27.71    0.98 
  -4  11  -1    2.89    0.31 
  -4  11  -1    2.84    0.32 
  -4  11  -1    3.28    0.36 
  -4  11  -1    3.01    0.34 
  -4  11  -1    3.23    0.32 
  -4  11  -1    2.95    0.34 
  -4  11  -1    3.15    0.32 
   4 -11   1    2.65    0.29 
   4 -11   1    2.97    0.32 
   4 -11   1    3.04    0.35 
   4 -11   1    3.29    0.35 
   4 -11   1    3.30    0.34 
   4 -11   1    3.75    0.34 
   4 -11   1    3.27    0.35 
  -5  11  -1   11.32    0.62 
  -5  11  -1   11.77    0.62 
  -5  11  -1   11.45    0.63 
  -5  11  -1   11.33    0.64 
  -5  11  -1   11.28    0.57 
  -5  11  -1   12.12    0.60 
  -5  11  -1   11.73    0.59 
   5 -11   1   11.09    0.61 
   5 -11   1   11.62    0.65 
   5 -11   1   11.43    0.57 
   5 -11   1   12.15    0.60 
   5 -11   1   11.12    0.59 
   5 -11   1    9.94    0.60 
  -6  11  -1    5.82    0.45 
  -6  11  -1    6.92    0.46 
  -6  11  -1    5.70    0.42 
  -6  11  -1    6.26    0.42 
  -6  11  -1    6.34    0.50 
  -6  11  -1    6.71    0.49 
  -6  11  -1    6.73    0.47 
   6 -11   1    6.69    0.44 
   6 -11   1    5.55    0.77 
   6 -11   1    6.07    0.42 
   6 -11   1    6.05    0.50 
   6 -11   1    5.63    0.45 
   6 -11   1    6.19    0.46 
  -7  11  -1   50.86    1.46 
  -7  11  -1   47.74    1.36 
  -7  11  -1   49.13    1.39 
  -7  11  -1   47.68    1.46 
  -7  11  -1   49.30    1.29 
  -7  11  -1   48.91    1.33 
  -7  11  -1   50.87    1.52 
   7 -11   1   49.17    1.54 
   7 -11   1   47.73    1.39 
   7 -11   1   47.89    1.50 
   7 -11   1   50.13    1.38 
  -8  11  -1    0.23    0.16 
  -8  11  -1    0.53    0.18 
  -8  11  -1    0.75    0.22 
  -8  11  -1    0.92    0.19 
  -8  11  -1    0.58    0.19 
  -8  11  -1    0.56    0.18 
  -8  11  -1    1.13    0.26 
   8 -11   1    0.49    0.16 
   8 -11   1    0.35    0.17 
   8 -11   1    0.45    0.23 
   8 -11   1    0.99    0.22 
   8 -11   1    0.37    0.19 
  -9  11  -1   18.88    0.98 
  -9  11  -1   19.59    0.94 
  -9  11  -1   20.35    0.80 
  -9  11  -1   20.67    0.95 
  -9  11  -1   21.00    0.89 
  -9  11  -1   18.91    0.70 
   9 -11   1   21.08    0.99 
   9 -11   1   20.57    0.85 
   9 -11   1   21.32    0.82 
   9 -11   1   20.49    1.00 
   9 -11   1   20.04    0.77 
 -10  11  -1    0.62    0.22 
 -10  11  -1    0.43    0.15 
 -10  11  -1    0.74    0.19 
 -10  11  -1    0.51    0.24 
 -10  11  -1    0.80    0.20 
 -10  11  -1    0.67    0.16 
 -10  11  -1    0.53    0.17 
 -10  11  -1    0.28    0.17 
  10 -11   1    0.44    0.21 
  10 -11   1    0.37    0.15 
  10 -11   1    0.59    0.28 
  10 -11   1    0.36    0.15 
  10 -11   1   -0.04    0.13 
  10 -11   1    0.50    0.19 
 -11  11  -1    2.37    0.43 
 -11  11  -1    2.31    0.32 
 -11  11  -1    2.42    0.24 
 -11  11  -1    2.86    0.33 
 -11  11  -1    3.07    0.35 
 -11  11  -1    3.33    0.37 
 -11  11  -1    2.49    0.41 
  11 -11   1    2.67    0.48 
  11 -11   1    2.75    0.32 
  11 -11   1    3.30    0.33 
  11 -11   1    2.45    0.33 
 -12  11  -1   -0.14    0.11 
 -12  11  -1    0.01    0.14 
 -12  11  -1    0.11    0.09 
 -12  11  -1    0.12    0.16 
 -12  11  -1    0.11    0.13 
 -12  11  -1   -0.17    0.11 
 -12  11  -1    0.22    0.19 
  12 -11   1    0.25    0.14 
  12 -11   1    0.01    0.10 
  12 -11   1    0.27    0.13 
  12 -11   1    0.12    0.26 
  12 -11   1   -0.08    0.16 
 -13  11  -1    2.59    0.35 
 -13  11  -1    2.46    0.46 
 -13  11  -1    2.64    0.36 
 -13  11  -1    3.03    0.54 
  13 -11   1    2.52    0.31 
  13 -11   1    2.93    0.52 
  13 -11   1    2.99    0.33 
  13 -11   1    2.48    0.35 
  13 -11   1    2.46    0.42 
 -14  11  -1    3.76    0.40 
 -14  11  -1    3.55    0.38 
 -14  11  -1    2.74    0.48 
 -14  11  -1    2.33    0.32 
 -14  11  -1    2.68    0.38 
 -14  11  -1    3.94    0.61 
  14 -11   1    3.56    0.36 
  14 -11   1    3.12    0.57 
  14 -11   1    3.01    0.33 
  14 -11   1    3.27    0.33 
  14 -11   1    4.22    0.68 
 -15  11  -1    1.84    0.29 
 -15  11  -1    1.49    0.27 
 -15  11  -1    1.07    0.24 
 -15  11  -1    1.01    0.34 
 -15  11  -1    1.75    0.32 
 -15  11  -1    2.14    0.45 
  15 -11   1    1.41    0.24 
  15 -11   1    1.84    0.45 
  16  10  -1    2.16    0.42 
  16  10  -1    2.44    0.35 
  16  10  -1    1.85    0.36 
 -16 -10   1    1.77    0.42 
 -16 -10   1    1.78    0.42 
 -16 -10   1    1.79    0.41 
 -16 -10   1    3.16    0.52 
  15  10  -1    0.33    0.22 
  15  10  -1    0.80    0.25 
  15  10  -1    0.51    0.22 
  15  10  -1    0.81    0.23 
 -15 -10   1    0.92    0.29 
 -15 -10   1    0.51    0.26 
 -15 -10   1    0.55    0.28 
 -15 -10   1    1.16    0.32 
 -15 -10   1    0.56    0.30 
 -15 -10   1    0.77    0.23 
  14  10  -1    0.05    0.14 
  14  10  -1   -0.11    0.13 
  14  10  -1    0.39    0.23 
  14  10  -1    0.10    0.17 
 -14 -10   1    0.39    0.21 
 -14 -10   1    0.07    0.19 
 -14 -10   1   -0.08    0.15 
 -14 -10   1    0.13    0.21 
 -14 -10   1    0.14    0.17 
 -14 -10   1    0.49    0.19 
  13  10  -1   -0.16    0.14 
  13  10  -1    0.25    0.13 
  13  10  -1    0.12    0.16 
  13  10  -1    0.07    0.16 
  13  10  -1   -0.07    0.16 
  13  10  -1   -0.22    0.13 
 -13 -10   1   -0.01    0.16 
 -13 -10   1    0.35    0.25 
 -13 -10   1    0.09    0.20 
 -13 -10   1   -0.07    0.12 
 -13 -10   1    0.26    0.18 
  12  10  -1    3.42    0.47 
  12  10  -1    3.61    0.51 
  12  10  -1    4.72    0.47 
  12  10  -1    4.23    0.46 
  12  10  -1    3.85    0.43 
  12  10  -1    3.85    0.33 
  12  10  -1    4.00    0.44 
 -12 -10   1    4.07    0.48 
 -12 -10   1    4.00    0.43 
 -12 -10   1    3.95    0.48 
 -12 -10   1    3.12    0.45 
 -12 -10   1    4.05    0.44 
 -12 -10   1    3.29    0.46 
  11  10  -1    1.74    0.36 
  11  10  -1    3.05    0.42 
  11  10  -1    2.05    0.37 
  11  10  -1    2.18    0.38 
  11  10  -1    2.26    0.31 
  11  10  -1    3.41    0.41 
  11  10  -1    2.41    0.43 
 -11 -10   1    1.95    0.33 
 -11 -10   1    2.45    0.38 
 -11 -10   1    2.32    0.37 
 -11 -10   1    2.92    0.44 
 -11 -10   1    2.14    0.37 
 -11 -10   1    2.20    0.36 
  10  10  -1   13.45    0.77 
  10  10  -1   13.58    0.75 
  10  10  -1   14.58    0.78 
  10  10  -1   14.21    0.82 
  10  10  -1   13.54    0.73 
 -10 -10   1   12.91    0.76 
 -10 -10   1   14.25    0.73 
 -10 -10   1   13.91    0.80 
 -10 -10   1   14.69    0.75 
 -10 -10   1   14.12    0.81 
   9  10  -1    9.97    0.63 
   9  10  -1    9.62    0.62 
   9  10  -1   10.51    0.69 
   9  10  -1    9.52    0.63 
   9  10  -1    9.35    0.34 
   9  10  -1    9.41    0.60 
  -9 -10   1    9.46    0.63 
  -9 -10   1    9.37    0.61 
  -9 -10   1    9.61    0.66 
  -9 -10   1    9.13    0.61 
  -9 -10   1    9.80    0.58 
  -9 -10   1    9.99    0.64 
  -9 -10   1    8.88    0.58 
   8  10  -1   22.11    0.91 
   8  10  -1   22.42    0.93 
   8  10  -1   21.47    0.62 
   8  10  -1   21.83    0.93 
   8  10  -1   22.33    0.97 
  -8 -10   1   21.95    0.98 
  -8 -10   1   21.61    0.93 
  -8 -10   1   21.55    0.92 
  -8 -10   1   21.51    0.89 
  -8 -10   1   21.39    0.94 
  -8 -10   1   22.10    0.93 
  -8 -10   1   21.09    1.00 
   7  10  -1    8.82    0.60 
   7  10  -1    9.36    0.41 
   7  10  -1    8.18    0.55 
   7  10  -1    9.00    0.58 
   7  10  -1   10.83    0.61 
   7  10  -1    9.86    0.60 
   7  10  -1    8.75    0.58 
  -7 -10   1    9.65    0.59 
  -7 -10   1    9.52    0.59 
  -7 -10   1    9.09    0.53 
  -7 -10   1    8.99    0.61 
  -7 -10   1    9.83    0.60 
  -7 -10   1    9.53    0.57 
   6  10  -1    3.12    0.36 
   6  10  -1    2.50    0.36 
   6  10  -1    2.87    0.33 
   6  10  -1    2.54    0.36 
   6  10  -1    2.61    0.31 
   6  10  -1    1.97    0.28 
   6  10  -1    2.53    0.23 
  -6 -10   1    3.03    0.35 
  -6 -10   1    2.84    0.37 
  -6 -10   1    2.63    0.35 
  -6 -10   1    2.26    0.34 
  -6 -10   1    2.27    0.32 
  -6 -10   1    2.87    0.34 
  -6 -10   1    2.58    0.29 
   5  10  -1   12.04    0.64 
   5  10  -1   11.96    0.59 
   5  10  -1   11.20    0.61 
   5  10  -1   11.99    0.67 
   5  10  -1   11.72    0.61 
   5  10  -1   12.94    0.66 
   5  10  -1   11.37    0.64 
  -5 -10   1   12.09    0.59 
  -5 -10   1   12.04    0.65 
  -5 -10   1   12.97    0.69 
  -5 -10   1   11.47    0.58 
  -5 -10   1   12.57    0.64 
  -5 -10   1   11.88    0.62 
  -5 -10   1   12.24    0.66 
   4  10  -1   24.84    0.96 
   4  10  -1   22.70    0.90 
   4  10  -1   22.38    0.87 
   4  10  -1   23.77    0.89 
   4  10  -1   24.07    0.82 
   4  10  -1   22.21    0.90 
   4  10  -1   25.24    0.89 
  -4 -10   1   22.73    0.90 
  -4 -10   1   24.67    0.91 
  -4 -10   1   25.72    0.87 
  -4 -10   1   24.31    0.94 
  -4 -10   1   23.12    0.81 
  -4 -10   1   25.36    0.90 
   3  10  -1   18.72    0.80 
   3  10  -1   18.90    0.78 
   3  10  -1   19.48    0.83 
   3  10  -1   20.79    0.80 
   3  10  -1   21.35    0.86 
   3  10  -1   19.48    0.76 
  -3 -10   1   21.92    0.85 
  -3 -10   1   18.31    0.68 
  -3 -10   1   19.81    0.75 
  -3 -10   1   19.13    0.83 
  -3 -10   1   20.30    0.83 
  -3 -10   1   19.77    0.78 
  -3 -10   1   18.85    0.77 
  -3 -10   1   19.40    0.79 
   2  10  -1   82.88    1.97 
   2  10  -1   83.14    1.96 
   2  10  -1   83.20    1.90 
   2  10  -1   83.37    1.66 
   2  10  -1   79.36    1.88 
   2  10  -1   82.78    1.86 
   2  10  -1   82.85    1.93 
  -2 -10   1   82.08    1.94 
  -2 -10   1   83.41    1.89 
  -2 -10   1   81.10    1.95 
  -2 -10   1   80.32    1.88 
  -2 -10   1   80.15    1.70 
  -2 -10   1   82.50    1.88 
  -2 -10   1   81.52    1.84 
  -2 -10   1   82.71    1.71 
   1  10  -1   15.35    0.68 
   1  10  -1   15.72    0.70 
   1  10  -1   16.46    0.69 
   1  10  -1   16.32    0.73 
   1  10  -1   17.39    0.71 
   1  10  -1   15.44    0.71 
  -1 -10   1   16.76    0.69 
  -1 -10   1   18.25    0.76 
  -1 -10   1   16.95    0.70 
  -1 -10   1   16.50    0.73 
  -1 -10   1   15.49    0.50 
  -1 -10   1   16.71    0.62 
  -1 -10   1   17.74    0.69 
  -1 -10   1   17.06    0.70 
   0  10  -1   10.93    0.56 
   0  10  -1   12.10    0.61 
   0  10  -1   11.85    0.57 
   0  10  -1   10.34    0.56 
   0  10  -1    9.98    0.56 
   0  10  -1   11.24    0.56 
   0 -10   1   11.49    0.42 
   0 -10   1   11.62    0.60 
   0 -10   1   11.16    0.56 
   0 -10   1   11.31    0.59 
   0 -10   1   11.36    0.52 
   0 -10   1   11.85    0.57 
   0 -10   1   11.28    0.56 
   0 -10   1   10.97    0.56 
  -1  10  -1   46.32    1.30 
  -1  10  -1   45.64    1.26 
  -1  10  -1   46.62    1.28 
  -1  10  -1   48.11    1.28 
  -1  10  -1   47.14    1.32 
  -1  10  -1   46.64    1.29 
   1 -10   1   48.42    1.27 
   1 -10   1   46.35    1.28 
   1 -10   1   46.05    1.31 
   1 -10   1   46.75    1.31 
   1 -10   1   49.44    1.29 
   1 -10   1   48.74    1.24 
   1 -10   1   47.44    0.98 
   1 -10   1   48.06    1.29 
  -2  10  -1   20.71    0.77 
  -2  10  -1   19.73    0.76 
  -2  10  -1   19.26    0.76 
  -2  10  -1   20.82    0.79 
  -2  10  -1   20.22    0.75 
  -2  10  -1   18.66    0.77 
  -2  10  -1   20.70    0.78 
   2 -10   1   20.18    0.75 
   2 -10   1   19.23    0.77 
   2 -10   1   20.38    0.76 
   2 -10   1   19.35    0.47 
   2 -10   1   19.54    0.78 
   2 -10   1   20.16    0.79 
   2 -10   1   20.56    0.78 
   2 -10   1   20.09    0.76 
  -3  10  -1   23.37    0.87 
  -3  10  -1   23.90    0.83 
  -3  10  -1   26.08    0.90 
  -3  10  -1   23.68    0.85 
  -3  10  -1   25.36    0.86 
  -3  10  -1   25.03    0.85 
  -3  10  -1   25.49    0.90 
   3 -10   1   23.88    0.87 
   3 -10   1   23.94    0.83 
   3 -10   1   24.53    0.90 
   3 -10   1   24.68    0.87 
   3 -10   1   24.95    0.88 
   3 -10   1   24.29    0.83 
   3 -10   1   23.65    0.87 
  -4  10  -1    8.73    0.50 
  -4  10  -1    8.28    0.51 
  -4  10  -1    8.36    0.50 
  -4  10  -1    8.18    0.47 
  -4  10  -1    8.41    0.47 
  -4  10  -1    9.00    0.50 
  -4  10  -1    7.69    0.48 
   4 -10   1    8.77    0.54 
   4 -10   1    8.70    0.52 
   4 -10   1    8.54    0.52 
   4 -10   1    7.95    0.46 
   4 -10   1    8.63    0.47 
   4 -10   1    8.25    0.49 
  -5  10  -1    0.35    0.14 
  -5  10  -1    0.23    0.12 
  -5  10  -1    0.43    0.15 
  -5  10  -1    0.28    0.13 
  -5  10  -1    0.45    0.16 
  -5  10  -1    0.55    0.18 
  -5  10  -1    0.20    0.16 
   5 -10   1    0.41    0.19 
   5 -10   1    0.32    0.14 
   5 -10   1    0.33    0.18 
   5 -10   1    0.40    0.17 
   5 -10   1    0.47    0.16 
  -6  10  -1    7.09    0.47 
  -6  10  -1    7.35    0.45 
  -6  10  -1    6.54    0.42 
  -6  10  -1    6.35    0.48 
  -6  10  -1    6.91    0.48 
  -6  10  -1    6.07    0.39 
  -6  10  -1    6.42    0.44 
   6 -10   1    6.48    0.42 
   6 -10   1    6.89    0.50 
   6 -10   1    6.28    0.49 
   6 -10   1    6.59    0.43 
  -7  10  -1    4.36    0.33 
  -7  10  -1    4.23    0.36 
  -7  10  -1    4.38    0.38 
  -7  10  -1    4.21    0.40 
  -7  10  -1    4.47    0.42 
  -7  10  -1    4.86    0.37 
  -7  10  -1    4.92    0.39 
   7 -10   1    4.53    0.44 
   7 -10   1    3.70    0.40 
   7 -10   1    4.47    0.34 
   7 -10   1    3.80    0.34 
   7 -10   1    4.20    0.37 
   7 -10   1    4.11    0.36 
  -8  10  -1   10.14    0.55 
  -8  10  -1   10.01    0.54 
  -8  10  -1    9.52    0.62 
  -8  10  -1    9.50    0.60 
  -8  10  -1    9.85    0.56 
  -8  10  -1    9.81    0.47 
  -8  10  -1    9.77    0.52 
   8 -10   1    9.35    0.64 
   8 -10   1    8.83    0.60 
   8 -10   1    8.99    0.49 
   8 -10   1    9.72    0.52 
   8 -10   1    9.75    0.54 
   8 -10   1    9.69    0.50 
  -9  10  -1    3.26    0.44 
  -9  10  -1    3.19    0.35 
  -9  10  -1    2.95    0.20 
  -9  10  -1    3.74    0.54 
  -9  10  -1    3.80    0.35 
  -9  10  -1    3.32    0.47 
  -9  10  -1    3.92    0.42 
  -9  10  -1    3.39    0.28 
   9 -10   1    2.97    0.32 
   9 -10   1    3.11    0.47 
   9 -10   1    3.47    0.33 
   9 -10   1    3.04    0.42 
   9 -10   1    3.64    0.32 
   9 -10   1    3.48    0.31 
 -10  10  -1    1.93    0.28 
 -10  10  -1    1.88    0.37 
 -10  10  -1    1.84    0.29 
 -10  10  -1    1.91    0.21 
 -10  10  -1    2.12    0.33 
 -10  10  -1    1.70    0.35 
 -10  10  -1    1.71    0.26 
  10 -10   1    2.00    0.28 
  10 -10   1    2.09    0.38 
  10 -10   1    2.23    0.32 
  10 -10   1    1.55    0.35 
 -11  10  -1    4.23    0.27 
 -11  10  -1    4.74    0.49 
 -11  10  -1    4.60    0.37 
 -11  10  -1    4.68    0.41 
 -11  10  -1    5.13    0.51 
 -11  10  -1    5.23    0.42 
 -11  10  -1    4.63    0.38 
  11 -10   1    4.34    0.36 
  11 -10   1    4.50    0.62 
  11 -10   1    4.41    0.38 
  11 -10   1    4.36    0.35 
  11 -10   1    3.98    0.35 
 -12  10  -1   17.29    0.71 
 -12  10  -1   17.29    0.94 
 -12  10  -1   16.96    0.74 
 -12  10  -1   18.05    0.96 
 -12  10  -1   18.38    0.77 
 -12  10  -1   15.93    0.87 
  12 -10   1   17.58    0.67 
  12 -10   1   17.03    0.69 
  12 -10   1   15.61    0.92 
  12 -10   1   17.01    0.72 
  12 -10   1   16.36    0.97 
 -13  10  -1    5.52    0.45 
 -13  10  -1    6.14    0.59 
 -13  10  -1    5.06    0.55 
 -13  10  -1    5.75    0.43 
 -13  10  -1    5.92    0.44 
 -13  10  -1    6.16    0.46 
  13 -10   1    6.57    0.67 
  13 -10   1    5.29    0.38 
  13 -10   1    6.37    0.41 
 -14  10  -1   12.51    0.88 
 -14  10  -1   13.41    0.63 
 -14  10  -1   13.93    0.66 
 -14  10  -1   12.84    0.68 
 -14  10  -1   13.92    0.90 
 -14  10  -1   12.19    0.64 
  14 -10   1   12.54    0.56 
  14 -10   1   13.12    0.55 
  14 -10   1   12.50    0.56 
  14 -10   1   12.22    0.90 
  14 -10   1   10.76    0.84 
 -15  10  -1    7.22    0.50 
 -15  10  -1    7.61    1.20 
 -15  10  -1    6.84    0.47 
 -15  10  -1    8.41    0.77 
 -15  10  -1    7.39    0.50 
 -15  10  -1    7.59    0.53 
  15 -10   1    6.84    0.43 
  15 -10   1    7.49    0.74 
  15 -10   1    7.14    0.52 
  16   9  -1    0.71    0.27 
  16   9  -1    1.23    0.26 
 -16  -9   1    0.59    0.27 
 -16  -9   1    1.28    0.39 
 -16  -9   1    1.15    0.41 
 -16  -9   1    1.79    0.35 
 -16  -9   1    1.29    0.32 
 -16  -9   1    1.96    0.39 
  15   9  -1   -0.21    0.11 
  15   9  -1    0.25    0.15 
  15   9  -1   -0.26    0.12 
  15   9  -1    0.07    0.16 
 -15  -9   1    0.09    0.16 
 -15  -9   1   -0.39    0.17 
 -15  -9   1   -0.17    0.11 
 -15  -9   1   -0.22    0.14 
 -15  -9   1   -0.25    0.15 
  14   9  -1    2.48    0.44 
  14   9  -1    2.42    0.36 
  14   9  -1    2.45    0.39 
  14   9  -1    2.00    0.34 
  14   9  -1    2.44    0.40 
  14   9  -1    2.12    0.38 
  14   9  -1    2.79    0.42 
 -14  -9   1    2.31    0.40 
 -14  -9   1    2.39    0.38 
 -14  -9   1    1.97    0.42 
 -14  -9   1    3.24    0.50 
 -14  -9   1    2.67    0.41 
  13   9  -1    0.05    0.14 
  13   9  -1   -0.25    0.11 
  13   9  -1   -0.28    0.10 
  13   9  -1    0.24    0.27 
  13   9  -1   -0.09    0.12 
  13   9  -1    0.27    0.14 
  13   9  -1    0.13    0.15 
 -13  -9   1    0.08    0.14 
 -13  -9   1   -0.21    0.10 
 -13  -9   1   -0.01    0.15 
 -13  -9   1    0.14    0.14 
 -13  -9   1   -0.08    0.11 
 -13  -9   1    0.08    0.15 
  12   9  -1   33.16    1.24 
  12   9  -1   33.37    1.01 
  12   9  -1   34.42    1.32 
  12   9  -1   32.15    1.18 
  12   9  -1   32.43    1.41 
  12   9  -1   33.05    1.18 
  12   9  -1   34.67    1.25 
 -12  -9   1   33.92    1.22 
 -12  -9   1   34.76    1.32 
 -12  -9   1   33.20    1.25 
 -12  -9   1   34.93    1.22 
 -12  -9   1   33.78    1.26 
 -12  -9   1   34.19    1.36 
  11   9  -1    8.83    0.59 
  11   9  -1    7.91    0.56 
  11   9  -1    8.14    0.58 
  11   9  -1    9.41    0.66 
  11   9  -1    8.20    0.61 
  11   9  -1    8.46    0.46 
 -11  -9   1    8.29    0.64 
 -11  -9   1    8.20    0.60 
 -11  -9   1    8.55    0.61 
 -11  -9   1    8.44    0.57 
 -11  -9   1    8.47    0.57 
 -11  -9   1    8.80    0.63 
  10   9  -1    4.69    0.43 
  10   9  -1    4.63    0.46 
  10   9  -1    4.64    0.45 
  10   9  -1    4.27    0.45 
  10   9  -1    4.74    0.43 
 -10  -9   1    5.23    0.43 
 -10  -9   1    5.03    0.56 
 -10  -9   1    5.26    0.50 
 -10  -9   1    5.24    0.47 
 -10  -9   1    4.97    0.44 
 -10  -9   1    4.73    0.43 
 -10  -9   1    4.10    0.43 
   9   9  -1    5.46    0.44 
   9   9  -1    4.95    0.43 
   9   9  -1    6.15    0.50 
   9   9  -1    4.53    0.42 
   9   9  -1    5.28    0.48 
  -9  -9   1    5.57    0.49 
  -9  -9   1    5.92    0.47 
  -9  -9   1    5.35    0.44 
  -9  -9   1    5.70    0.48 
  -9  -9   1    5.21    0.47 
  -9  -9   1    4.72    0.46 
  -9  -9   1    5.94    0.48 
   8   9  -1    0.14    0.11 
   8   9  -1   -0.09    0.09 
   8   9  -1   -0.02    0.10 
   8   9  -1    0.01    0.11 
   8   9  -1    0.07    0.06 
   8   9  -1    0.13    0.12 
   8   9  -1    0.13    0.14 
  -8  -9   1    0.51    0.19 
  -8  -9   1   -0.05    0.08 
  -8  -9   1    0.07    0.12 
  -8  -9   1   -0.07    0.09 
  -8  -9   1   -0.04    0.10 
  -8  -9   1    0.03    0.11 
  -8  -9   1    0.08    0.13 
   7   9  -1    2.74    0.32 
   7   9  -1    2.73    0.21 
   7   9  -1    3.10    0.36 
   7   9  -1    2.36    0.33 
   7   9  -1    3.04    0.33 
   7   9  -1    3.64    0.36 
   7   9  -1    3.01    0.34 
  -7  -9   1    2.82    0.31 
  -7  -9   1    3.07    0.35 
  -7  -9   1    3.18    0.34 
  -7  -9   1    3.41    0.34 
  -7  -9   1    3.43    0.36 
  -7  -9   1    3.05    0.34 
  -7  -9   1    2.93    0.36 
   6   9  -1    3.41    0.34 
   6   9  -1    2.79    0.33 
   6   9  -1    2.70    0.22 
   6   9  -1    2.25    0.32 
   6   9  -1    2.70    0.31 
   6   9  -1    3.22    0.32 
   6   9  -1    3.43    0.33 
   6   9  -1    2.99    0.35 
  -6  -9   1    2.50    0.28 
  -6  -9   1    3.59    0.36 
  -6  -9   1    2.77    0.31 
  -6  -9   1    3.40    0.33 
  -6  -9   1    2.84    0.39 
  -6  -9   1    2.58    0.31 
  -6  -9   1    2.47    0.30 
   5   9  -1   37.27    1.08 
   5   9  -1   37.71    1.11 
   5   9  -1   36.06    1.15 
   5   9  -1   33.31    1.25 
   5   9  -1   36.65    1.11 
   5   9  -1   35.36    1.16 
   5   9  -1   37.36    1.19 
   5   9  -1   36.76    1.14 
  -5  -9   1   34.58    1.10 
  -5  -9   1   36.82    1.15 
  -5  -9   1   36.95    1.07 
  -5  -9   1   37.07    1.09 
  -5  -9   1   37.06    1.17 
  -5  -9   1   37.02    1.18 
  -5  -9   1   38.37    1.13 
   4   9  -1   63.94    1.64 
   4   9  -1   64.47    1.63 
   4   9  -1   62.09    1.52 
   4   9  -1   64.18    1.58 
   4   9  -1   62.33    1.47 
   4   9  -1   60.26    1.53 
   4   9  -1   63.53    1.60 
   4   9  -1   62.59    1.47 
  -4  -9   1   66.14    1.62 
  -4  -9   1   63.25    1.57 
  -4  -9   1   61.34    1.48 
  -4  -9   1   65.74    1.63 
  -4  -9   1   63.58    1.64 
  -4  -9   1   62.31    1.54 
  -4  -9   1   60.59    1.48 
   3   9  -1    6.32    0.37 
   3   9  -1    6.06    0.41 
   3   9  -1    5.95    0.41 
   3   9  -1    5.90    0.44 
   3   9  -1    5.38    0.40 
   3   9  -1    5.99    0.39 
   3   9  -1    6.30    0.44 
   3   9  -1    5.50    0.34 
  -3  -9   1    6.42    0.44 
  -3  -9   1    6.53    0.42 
  -3  -9   1    6.28    0.41 
  -3  -9   1    5.68    0.38 
  -3  -9   1    5.75    0.36 
  -3  -9   1    5.93    0.40 
  -3  -9   1    5.52    0.42 
  -3  -9   1    6.26    0.43 
   2   9  -1   10.16    0.42 
   2   9  -1   10.49    0.51 
   2   9  -1    9.72    0.54 
   2   9  -1   10.14    0.52 
   2   9  -1    9.34    0.50 
   2   9  -1   10.44    0.56 
  -2  -9   1   10.04    0.49 
  -2  -9   1    9.93    0.51 
  -2  -9   1    9.69    0.43 
  -2  -9   1    9.22    0.51 
  -2  -9   1    9.17    0.50 
  -2  -9   1   10.00    0.44 
  -2  -9   1   10.33    0.55 
  -2  -9   1    9.99    0.54 
  -2  -9   1   10.26    0.51 
   1   9  -1   63.73    1.51 
   1   9  -1   63.52    1.54 
   1   9  -1   61.77    1.55 
   1   9  -1   62.79    1.49 
   1   9  -1   63.40    1.56 
   1   9  -1   63.26    1.51 
   1   9  -1   63.68    1.26 
  -1  -9   1   63.82    1.56 
  -1  -9   1   62.32    1.49 
  -1  -9   1   63.61    1.39 
  -1  -9   1   64.95    1.32 
  -1  -9   1   60.75    1.47 
  -1  -9   1   59.86    1.47 
  -1  -9   1   62.89    1.56 
  -1  -9   1   64.76    1.52 
  -1  -9   1   60.07    1.24 
   0   9  -1   51.57    1.28 
   0   9  -1   46.91    1.27 
   0   9  -1   51.04    1.28 
   0   9  -1   47.43    0.96 
   0   9  -1   48.88    1.31 
   0   9  -1   50.23    1.27 
   0   9  -1   48.76    1.30 
   0  -9   1   47.18    1.24 
   0  -9   1   47.18    1.29 
   0  -9   1   48.37    1.25 
   0  -9   1   49.00    1.18 
   0  -9   1   48.76    1.25 
   0  -9   1   51.11    1.32 
   0  -9   1   46.52    0.96 
   0  -9   1   49.06    1.04 
   0  -9   1   48.69    1.26 
  -1   9  -1   59.44    1.43 
  -1   9  -1   59.19    1.41 
  -1   9  -1   58.59    1.44 
  -1   9  -1   58.22    1.43 
  -1   9  -1   57.76    1.46 
  -1   9  -1   56.51    1.44 
   1  -9   1   59.26    1.43 
   1  -9   1   60.47    1.13 
   1  -9   1   56.41    1.02 
   1  -9   1   58.15    1.41 
   1  -9   1   59.91    1.47 
   1  -9   1   59.74    1.38 
   1  -9   1   60.23    1.42 
   1  -9   1   58.94    1.46 
   1  -9   1   58.17    1.43 
  -2   9  -1    4.19    0.32 
  -2   9  -1    4.55    0.35 
  -2   9  -1    4.06    0.34 
  -2   9  -1    4.25    0.33 
  -2   9  -1    3.90    0.33 
  -2   9  -1    4.29    0.33 
  -2   9  -1    4.02    0.33 
   2  -9   1    4.22    0.33 
   2  -9   1    4.23    0.18 
   2  -9   1    3.89    0.33 
   2  -9   1    4.17    0.33 
   2  -9   1    3.94    0.33 
   2  -9   1    4.39    0.43 
   2  -9   1    3.85    0.31 
   2  -9   1    3.68    0.31 
  -3   9  -1    0.82    0.20 
  -3   9  -1    0.47    0.15 
  -3   9  -1    0.38    0.13 
  -3   9  -1    0.74    0.17 
  -3   9  -1    0.58    0.16 
  -3   9  -1    0.53    0.14 
  -3   9  -1    0.68    0.16 
   3  -9   1    0.38    0.13 
   3  -9   1    0.49    0.14 
   3  -9   1    0.54    0.17 
   3  -9   1    0.67    0.20 
   3  -9   1    0.57    0.16 
   3  -9   1    0.82    0.18 
   3  -9   1    0.49    0.14 
  -4   9  -1    3.74    0.34 
  -4   9  -1    3.71    0.31 
  -4   9  -1    4.00    0.34 
  -4   9  -1    4.14    0.31 
  -4   9  -1    3.58    0.30 
  -4   9  -1    4.31    0.34 
  -4   9  -1    3.91    0.33 
   4  -9   1    3.94    0.31 
   4  -9   1    3.69    0.33 
   4  -9   1    3.83    0.32 
   4  -9   1    3.50    0.29 
   4  -9   1    3.59    0.33 
   4  -9   1    3.86    0.34 
   4  -9   1    3.92    0.33 
  -5   9  -1    4.33    0.33 
  -5   9  -1    3.85    0.35 
  -5   9  -1    4.01    0.31 
  -5   9  -1    3.93    0.36 
  -5   9  -1    4.38    0.33 
  -5   9  -1    4.26    0.35 
  -5   9  -1    4.00    0.33 
   5  -9   1    3.66    0.34 
   5  -9   1    4.47    0.34 
   5  -9   1    3.51    0.29 
   5  -9   1    4.06    0.37 
   5  -9   1    4.24    0.32 
   5  -9   1    4.48    0.35 
  -6   9  -1    1.69    0.24 
  -6   9  -1    1.65    0.24 
  -6   9  -1    1.94    0.26 
  -6   9  -1    1.68    0.28 
  -6   9  -1    1.85    0.28 
  -6   9  -1    1.45    0.23 
  -6   9  -1    1.81    0.26 
   6  -9   1    2.07    0.35 
   6  -9   1    1.99    0.26 
   6  -9   1    2.08    0.29 
   6  -9   1    1.79    0.26 
   6  -9   1    1.71    0.28 
  -7   9  -1    0.40    0.16 
  -7   9  -1    0.28    0.16 
  -7   9  -1    0.61    0.16 
  -7   9  -1    0.39    0.12 
  -7   9  -1    0.70    0.17 
  -7   9  -1    0.37    0.15 
  -7   9  -1    0.40    0.12 
  -7   9  -1    0.23    0.12 
   7  -9   1    0.60    0.16 
   7  -9   1    0.34    0.13 
   7  -9   1    0.73    0.19 
   7  -9   1    0.27    0.12 
   7  -9   1    0.60    0.23 
   7  -9   1    0.31    0.16 
  -8   9  -1    4.45    0.34 
  -8   9  -1    3.61    0.32 
  -8   9  -1    3.85    0.28 
  -8   9  -1    3.67    0.39 
  -8   9  -1    4.11    0.35 
  -8   9  -1    3.64    0.39 
  -8   9  -1    3.65    0.22 
   8  -9   1    3.78    0.41 
   8  -9   1    4.52    0.33 
   8  -9   1    4.42    0.44 
   8  -9   1    4.65    0.34 
   8  -9   1    3.93    0.31 
   8  -9   1    2.76    0.48 
  -9   9  -1   18.45    0.60 
  -9   9  -1   18.60    0.69 
  -9   9  -1   18.14    0.76 
  -9   9  -1   16.96    0.83 
  -9   9  -1   18.77    0.72 
  -9   9  -1   18.61    0.73 
   9  -9   1   18.29    0.72 
   9  -9   1   18.80    0.70 
   9  -9   1   18.37    0.66 
   9  -9   1   17.80    0.89 
   9  -9   1   17.89    0.69 
   9  -9   1   17.18    0.85 
 -10   9  -1    4.40    0.46 
 -10   9  -1    4.87    0.28 
 -10   9  -1    5.07    0.37 
 -10   9  -1    4.92    0.38 
 -10   9  -1    5.01    0.47 
 -10   9  -1    4.35    0.46 
 -10   9  -1    4.84    0.44 
  10  -9   1    4.84    0.35 
  10  -9   1    5.19    0.36 
  10  -9   1    4.34    0.45 
  10  -9   1    4.67    0.34 
  10  -9   1    5.33    0.38 
 -11   9  -1    0.51    0.15 
 -11   9  -1    0.82    0.25 
 -11   9  -1    0.51    0.17 
 -11   9  -1    0.54    0.18 
 -11   9  -1    0.54    0.22 
 -11   9  -1    0.41    0.17 
 -11   9  -1    0.71    0.12 
  11  -9   1    0.71    0.24 
  11  -9   1    0.36    0.14 
  11  -9   1    0.46    0.15 
  11  -9   1    0.75    0.30 
  11  -9   1    0.31    0.14 
 -12   9  -1    1.16    0.27 
 -12   9  -1    1.50    0.25 
 -12   9  -1    1.09    0.24 
 -12   9  -1    1.23    0.23 
 -12   9  -1    1.37    0.34 
  12  -9   1    1.31    0.21 
  12  -9   1    1.29    0.37 
  12  -9   1    1.44    0.24 
  12  -9   1    1.17    0.21 
 -13   9  -1    0.21    0.14 
 -13   9  -1    0.11    0.12 
 -13   9  -1    0.28    0.14 
 -13   9  -1   -0.20    0.11 
 -13   9  -1    0.16    0.13 
 -13   9  -1    0.54    0.23 
  13  -9   1    0.40    0.23 
  13  -9   1    0.28    0.16 
  13  -9   1    0.14    0.19 
  13  -9   1    0.00    0.11 
  13  -9   1    0.14    0.13 
  13  -9   1    0.07    0.12 
 -14   9  -1    4.89    0.42 
 -14   9  -1    4.56    0.39 
 -14   9  -1    5.79    0.59 
 -14   9  -1    4.79    0.38 
 -14   9  -1    5.27    0.41 
 -14   9  -1    4.87    0.66 
  14  -9   1    4.50    0.33 
  14  -9   1    4.71    0.34 
  14  -9   1    4.37    0.33 
 -15   9  -1    3.22    0.35 
 -15   9  -1    2.64    0.45 
 -15   9  -1    3.79    0.35 
 -15   9  -1    3.61    0.57 
 -15   9  -1    3.22    0.36 
 -15   9  -1    3.79    0.37 
  15  -9   1    4.12    0.46 
  15  -9   1    2.79    0.51 
  15  -9   1    4.03    0.30 
 -16   9  -1    1.91    0.29 
 -16   9  -1    2.19    0.30 
 -16   9  -1    1.92    0.29 
 -16   9  -1    2.63    0.47 
 -16   9  -1    1.26    0.32 
 -16   9  -1    1.33    0.35 
  16  -9   1    1.99    0.53 
  16  -9   1    3.01    0.34 
  17   8  -1   -0.13    0.17 
  17   8  -1    0.16    0.20 
  17   8  -1    0.34    0.19 
  17   8  -1    0.07    0.21 
 -17  -8   1    0.21    0.24 
 -17  -8   1    0.53    0.24 
 -17  -8   1    0.36    0.20 
 -17  -8   1    0.56    0.22 
 -17  -8   1    0.12    0.21 
 -17  -8   1   -0.08    0.21 
  16   8  -1    1.77    0.35 
  16   8  -1    2.21    0.38 
  16   8  -1    2.52    0.39 
  16   8  -1    1.94    0.40 
 -16  -8   1    1.05    0.31 
 -16  -8   1    1.78    0.43 
 -16  -8   1    1.71    0.34 
 -16  -8   1    1.93    0.37 
 -16  -8   1    1.89    0.39 
 -16  -8   1    1.92    0.46 
 -16  -8   1    1.44    0.37 
  15   8  -1    0.38    0.19 
  15   8  -1    0.34    0.17 
  15   8  -1    0.34    0.18 
  15   8  -1    0.37    0.18 
 -15  -8   1   -0.07    0.15 
 -15  -8   1   -0.11    0.16 
 -15  -8   1    0.47    0.18 
 -15  -8   1    0.78    0.24 
 -15  -8   1    0.14    0.18 
 -15  -8   1    0.10    0.18 
  14   8  -1    1.00    0.27 
  14   8  -1    0.68    0.23 
  14   8  -1    0.96    0.24 
  14   8  -1    0.59    0.23 
  14   8  -1    0.54    0.23 
 -14  -8   1    0.56    0.25 
 -14  -8   1    0.74    0.24 
 -14  -8   1    0.87    0.25 
 -14  -8   1    0.41    0.21 
 -14  -8   1    1.07    0.33 
 -14  -8   1    0.46    0.23 
  13   8  -1   19.90    0.79 
  13   8  -1   21.54    1.00 
  13   8  -1   20.18    0.89 
  13   8  -1   21.79    0.96 
  13   8  -1   20.68    0.90 
  13   8  -1   19.85    0.93 
 -13  -8   1   19.70    0.93 
 -13  -8   1   18.33    0.87 
 -13  -8   1   21.17    1.07 
 -13  -8   1   21.53    1.01 
 -13  -8   1   20.03    0.94 
 -13  -8   1   20.99    0.96 
  12   8  -1    0.29    0.17 
  12   8  -1    0.22    0.14 
  12   8  -1    0.23    0.14 
  12   8  -1    0.28    0.15 
 -12  -8   1   -0.05    0.15 
 -12  -8   1    0.15    0.15 
 -12  -8   1    0.09    0.14 
 -12  -8   1    0.23    0.18 
 -12  -8   1    0.02    0.14 
 -12  -8   1   -0.02    0.13 
  11   8  -1    0.97    0.21 
  11   8  -1    0.70    0.23 
  11   8  -1    0.89    0.21 
  11   8  -1    0.79    0.22 
  11   8  -1    0.59    0.20 
  11   8  -1    0.58    0.21 
 -11  -8   1    1.00    0.24 
 -11  -8   1    1.02    0.35 
 -11  -8   1    1.10    0.28 
 -11  -8   1    0.76    0.22 
 -11  -8   1    0.65    0.25 
  10   8  -1   17.95    0.85 
  10   8  -1   17.77    0.81 
  10   8  -1   17.87    0.78 
  10   8  -1   17.45    0.79 
  10   8  -1   17.27    0.83 
  10   8  -1   16.24    0.63 
  10   8  -1   17.46    0.78 
 -10  -8   1   16.88    0.76 
 -10  -8   1   18.40    0.86 
 -10  -8   1   16.83    0.77 
 -10  -8   1   17.89    0.78 
 -10  -8   1   17.40    0.81 
 -10  -8   1   16.71    0.79 
 -10  -8   1   18.49    0.88 
   9   8  -1    0.54    0.18 
   9   8  -1    0.31    0.16 
   9   8  -1    0.45    0.17 
   9   8  -1    0.62    0.19 
   9   8  -1    0.51    0.20 
   9   8  -1    0.60    0.21 
  -9  -8   1    0.36    0.17 
  -9  -8   1    0.28    0.15 
  -9  -8   1    0.58    0.20 
  -9  -8   1    0.45    0.17 
  -9  -8   1    0.49    0.18 
  -9  -8   1    0.33    0.14 
  -9  -8   1    0.35    0.16 
   8   8  -1    1.97    0.32 
   8   8  -1    1.22    0.23 
   8   8  -1    1.50    0.27 
   8   8  -1    1.18    0.24 
   8   8  -1    1.52    0.14 
   8   8  -1    1.49    0.27 
  -8  -8   1    1.73    0.27 
  -8  -8   1    2.30    0.33 
  -8  -8   1    1.37    0.25 
  -8  -8   1    1.71    0.26 
  -8  -8   1    1.92    0.34 
  -8  -8   1    1.28    0.24 
  -8  -8   1    1.59    0.27 
   7   8  -1    1.81    0.28 
   7   8  -1    2.05    0.29 
   7   8  -1    1.52    0.25 
   7   8  -1    1.89    0.30 
   7   8  -1    2.07    0.32 
   7   8  -1    1.72    0.28 
   7   8  -1    1.79    0.16 
  -7  -8   1    1.83    0.28 
  -7  -8   1    1.91    0.29 
  -7  -8   1    1.65    0.26 
  -7  -8   1    1.52    0.25 
  -7  -8   1    2.27    0.32 
  -7  -8   1    2.02    0.31 
  -7  -8   1    2.37    0.32 
   6   8  -1   38.72    1.16 
   6   8  -1   38.40    1.13 
   6   8  -1   39.82    1.16 
   6   8  -1   38.73    1.19 
   6   8  -1   39.35    1.14 
   6   8  -1   39.82    0.91 
   6   8  -1   38.66    1.14 
   6   8  -1   38.92    1.18 
  -6  -8   1   39.18    1.16 
  -6  -8   1   40.46    1.17 
  -6  -8   1   39.82    1.17 
  -6  -8   1   38.81    1.13 
  -6  -8   1   40.23    1.23 
  -6  -8   1   39.76    1.18 
  -6  -8   1   39.40    1.10 
   5   8  -1   15.66    0.70 
   5   8  -1   16.86    0.68 
   5   8  -1   14.97    0.64 
   5   8  -1   16.15    0.53 
   5   8  -1   16.19    0.66 
   5   8  -1   15.45    0.68 
   5   8  -1   15.58    0.66 
   5   8  -1   15.98    0.65 
   5   8  -1   15.51    0.67 
  -5  -8   1   16.16    0.68 
  -5  -8   1   15.71    0.70 
  -5  -8   1   15.22    0.67 
  -5  -8   1   15.04    0.64 
  -5  -8   1   16.18    0.63 
  -5  -8   1   16.59    0.70 
  -5  -8   1   16.41    0.66 
   4   8  -1    1.40    0.24 
   4   8  -1    1.19    0.22 
   4   8  -1    0.90    0.19 
   4   8  -1    1.28    0.25 
   4   8  -1    0.85    0.18 
   4   8  -1    1.09    0.19 
   4   8  -1    0.83    0.19 
   4   8  -1    0.85    0.16 
  -4  -8   1    1.28    0.21 
  -4  -8   1    1.03    0.20 
  -4  -8   1    1.21    0.22 
  -4  -8   1    0.78    0.17 
  -4  -8   1    1.32    0.21 
  -4  -8   1    1.10    0.24 
  -4  -8   1    1.28    0.23 
   3   8  -1    0.89    0.18 
   3   8  -1    1.16    0.23 
   3   8  -1    1.43    0.30 
   3   8  -1    0.97    0.18 
   3   8  -1    0.89    0.16 
   3   8  -1    1.01    0.20 
   3   8  -1    0.89    0.20 
  -3  -8   1    0.72    0.14 
  -3  -8   1    0.96    0.20 
  -3  -8   1    0.94    0.23 
  -3  -8   1    0.65    0.16 
  -3  -8   1    0.69    0.16 
  -3  -8   1    0.88    0.19 
  -3  -8   1    0.85    0.15 
   2   8  -1    7.08    0.40 
   2   8  -1    7.20    0.44 
   2   8  -1    7.77    0.43 
   2   8  -1    7.06    0.43 
   2   8  -1    6.42    0.39 
   2   8  -1    6.78    0.34 
   2   8  -1    7.53    0.43 
   2   8  -1    7.08    0.33 
  -2  -8   1    6.90    0.42 
  -2  -8   1    6.67    0.40 
  -2  -8   1    6.51    0.42 
  -2  -8   1    6.67    0.42 
  -2  -8   1    7.19    0.39 
  -2  -8   1    7.14    0.40 
  -2  -8   1    7.44    0.41 
  -2  -8   1    6.72    0.33 
   1   8  -1   17.02    0.49 
   1   8  -1   17.27    0.67 
   1   8  -1   16.37    0.64 
   1   8  -1   16.72    0.63 
   1   8  -1   17.34    0.63 
   1   8  -1   16.92    0.66 
   1   8  -1   16.66    0.63 
  -1  -8   1   16.18    0.55 
  -1  -8   1   16.70    0.66 
  -1  -8   1   15.68    0.61 
  -1  -8   1   16.58    0.66 
  -1  -8   1   14.99    0.46 
  -1  -8   1   16.59    0.65 
  -1  -8   1   16.70    0.62 
  -1  -8   1   15.68    0.51 
  -1  -8   1   16.06    0.61 
  -1  -8   1   15.92    0.62 
   0   8  -1   41.74    1.09 
   0   8  -1   41.45    0.84 
   0   8  -1   39.59    1.12 
   0   8  -1   42.50    1.12 
   0   8  -1   42.01    1.09 
   0   8  -1   42.44    1.10 
   0   8  -1   42.35    1.14 
   0  -8   1   43.36    1.10 
   0  -8   1   41.93    1.02 
   0  -8   1   40.40    0.83 
   0  -8   1   42.45    1.10 
   0  -8   1   42.90    0.91
[truncated: 16,240,331 more chars]
